# Supplementary material for: 4-(3-Chloro-2,2-dimethyl­propanamido)­benzene­sulfonamide
Source: Acta Crystallogr Sect E Struct Rep Online. 2012 Nov 24;68(Pt 12):o3430. doi: 10.1107/S1600536812046806 (PMC3589012; doi:10.1107/S1600536812046806)
Supplement: Supplementary file 1 [file e-68-o3430-sup1.cif]

##############################################################################
#                                                                            #
# This CIF contains the data in a paper accepted for publication in          #
# Acta Crystallographica Section E. It conforms to the requirements of       #
# Notes for Authors for Acta Crystallographica Section E, and has been       #
# peer reviewed under the auspices of the IUCr Commission on Journals.       #
#                                                                            #
# Full details of the Crystallographic Information File format               #
# are given in the paper "The Crystallographic Information File (CIF):       #
# a New Standard Archive File for Crystallography" by S. R. Hall, F. H.      #
# Allen and I. D. Brown [Acta Cryst. (1991), A47, 655-685].                  #
#                                                                            #
# The current version of the core CIF dictionary is obtainable from          #
# ftp://ftp.iucr.org/pub/cif_core.dic.                                       #
#                                                                            #
# Software is freely available for graphical display of the structure(s)     #
# in this CIF. For information consult the CIF software page                 #
# http://www.iucr.org/resources/cif/software.                                #
#                                                                            #
# This file may be used for bona fide research purposes within the           #
# scientific community so long as proper attribution is given to the journal # 
# article from which it was obtained.                                        #
#                                                                            #
##############################################################################
data_global
_audit_creation_method     'PLATON <TABLE ACC> option'
_journal_date_recd_electronic     2012-11-08
_journal_date_accepted     2012-11-14
_journal_name_full     'Acta Crystallographica, Section E'
_journal_year     2012
_journal_volume     68
_journal_issue     12
_journal_page_first     o3430
_journal_page_last     o3430
_journal_paper_category     QO
_journal_paper_doi     10.1107/S1600536812046806
_journal_coeditor_code     SJ5282
_publ_contact_author_name
; Dr. Mehmet Akkurt
;
_publ_contact_author_address
;
Department of Physics
Faculty of Arts and Sciences
Erciyes University
38039 Kayseri
Turkey
;
_publ_contact_author_email     akkurt@erciyes.edu.tr
_publ_contact_author_fax     '+90-352-4374933'
_publ_contact_author_phone     '+90-352-4374901 ext. 33106'
_publ_section_title
;
4-(3-Chloro-2,2-dimethylpropanamido)benzenesulfonamide
;
loop_
    _publ_author_name
    _publ_author_address
    '\,Serife P\?inar Yal\,c\?in'
;
Department of Physics,
Faculty of Arts and Sciences,
Harran University,
63300 \,Sanl\?iurfa,
Turkey
Central Research Lab,
Harran University,
Osmanbey Campus,
63300 \,Sanl\?iurfa,
Turkey
;
    'Mehmet Akkurt'
;
Department of Physics,
Faculty of Sciences,
Erciyes University,
38039 Kayseri,
Turkey
;
    'Mustafa Durgun'
;
Department of Chemistry,
Faculty of Arts and Sciences,
Harran University,
63300 \,Sanl\?iurfa,
Turkey
;
    'Baki T\"urkkan'
;
Department of Chemistry,
Faculty of Arts and Sciences,
Harran University,
63300 \,Sanl\?iurfa,
Turkey
;
    'Hasan T\"urkmen'
;
Department of Chemistry,
Faculty of Arts and Sciences,
Harran University,
63300 \,Sanl\?iurfa,
Turkey
;
_publ_section_synopsis     .
data_I
_chemical_name_systematic
;
4-(3-Chloro-2,2-dimethylpropanamido)benzenesulfonamide
;
_chemical_name_common     ?
_chemical_formula_moiety     'C11 H15 Cl N2 O3 S'
_chemical_formula_sum     'C11 H15 Cl N2 O3 S'
_chemical_formula_structural     ?
_chemical_formula_iupac     'C11 H15 Cl N2 O3 S'
_chemical_formula_weight     290.77
_chemical_melting_point     ?
_symmetry_cell_setting     monoclinic
_symmetry_space_group_name_H-M     'P 21/c'
_symmetry_space_group_name_Hall     '-P 2ybc'
loop_
    _symmetry_equiv_pos_site_id
    _symmetry_equiv_pos_as_xyz
    1 x,y,z
    2 -x,1/2+y,1/2-z
    3 -x,-y,-z
    4 x,1/2-y,1/2+z
_cell_length_a     20.4359(11)
_cell_length_b     7.2437(4)
_cell_length_c     9.4693(5)
_cell_angle_alpha     90
_cell_angle_beta     98.222(3)
_cell_angle_gamma     90
_cell_volume     1387.35(13)
_cell_formula_units_Z     4
_cell_measurement_reflns_used     5710
_cell_measurement_theta_min     2.5224
_cell_measurement_theta_max     30.5118
_cell_measurement_temperature     294(2)
_cell_special_details
;
;
_exptl_crystal_description     'needle'
_exptl_crystal_colour     'white'
_exptl_crystal_size_max     0.310
_exptl_crystal_size_mid     0.140
_exptl_crystal_size_min     0.130
_exptl_crystal_size_rad     ?
_exptl_crystal_density_diffrn     1.392
_exptl_crystal_density_meas     ?
_exptl_crystal_density_method     'Not Measured'
_exptl_crystal_F_000     608
_exptl_absorpt_coefficient_mu     0.427
_exptl_absorpt_correction_type     refdelf
_exptl_absorpt_process_details
;
(XABS2; Parkin <i>et al.</i>, 1995)
;
_exptl_absorpt_correction_T_min     0.931
_exptl_absorpt_correction_T_max     0.946
_exptl_special_details
;
Absorption correction: (XABS2; Parkin et al., 1995)
Cubic fit to sin(theta)/lambda - 24 parameters
;
_diffrn_ambient_temperature     294(2)
_diffrn_radiation_type     'Mo K\a'
_diffrn_radiation_wavelength     0.71073
_diffrn_radiation_source     'Sealed Tube'
_diffrn_radiation_monochromator     'Graphite Monochromator'
_diffrn_measurement_device     'Rigaku R-AXIS RAPID-S'
_diffrn_measurement_method     \w
_diffrn_detector_area_resol_mean     10.0000
_diffrn_reflns_number     4240
_diffrn_reflns_av_R_equivalents     0.0000
_diffrn_reflns_av_sigmaI/netI     0.0873
_diffrn_reflns_theta_min     2.99
_diffrn_reflns_theta_max     30.58
_diffrn_reflns_theta_full     30.58
_diffrn_measured_fraction_theta_max     0.995
_diffrn_measured_fraction_theta_full     0.995
_diffrn_reflns_limit_h_min     -29
_diffrn_reflns_limit_h_max     28
_diffrn_reflns_limit_k_min     0
_diffrn_reflns_limit_k_max     10
_diffrn_reflns_limit_l_min     0
_diffrn_reflns_limit_l_max     13
_diffrn_reflns_reduction_process
;
;
_refine_special_details
;
Refinement on <i>F</i>^2^ for ALL reflections except those flagged by the user
for potential systematic errors. Weighted <i>R</i>-factors <i>wR</i> and all
goodnesses of fit <i>S</i> are based on <i>F</i>^2^, conventional
<i>R</i>-factors <i>R</i> are based on <i>F</i>, with <i>F</i> set to zero for
negative <i>F</i>^2^. The observed criterion of <i>F</i>^2^ > \s(<i>F</i>^2^)
is used only for calculating -<i>R</i>-factor-obs <i>etc</i>. and is not
relevant to the choice of reflections for refinement. <i>R</i>-factors based
on <i>F</i>^2^ are statistically about twice as large as those based on
<i>F</i>, and <i>R</i>-factors based on ALL data will be even larger.
;
_reflns_number_total     4240
_reflns_number_gt     2054
_reflns_threshold_expression     I>2\s(I)
_refine_ls_structure_factor_coef     Fsqd
_refine_ls_matrix_type     full
_refine_ls_R_factor_all     0.1632
_refine_ls_R_factor_gt     0.0844
_refine_ls_wR_factor_gt     0.1896
_refine_ls_wR_factor_ref     0.2310
_refine_ls_goodness_of_fit_ref     1.015
_refine_ls_restrained_S_all     1.014
_refine_ls_number_reflns     4240
_refine_ls_number_parameters     175
_refine_ls_number_restraints     2
_refine_ls_number_constraints     ?
_refine_ls_hydrogen_treatment     mixed
_refine_ls_weighting_scheme     calc
_refine_ls_weighting_details
         'calc w=1/[\s^2^(Fo^2^)+(0.0751P)^2^+1.0033P] where P=(Fo^2^+2Fc^2^)/3'
_atom_sites_solution_hydrogens     geom
_atom_sites_solution_primary     direct
_atom_sites_solution_secondary     difmap
_refine_ls_shift/su_max     0.000
_refine_ls_shift/su_mean     0.000
_refine_diff_density_max     0.356
_refine_diff_density_min     -0.330
_refine_ls_extinction_method     'none'
_refine_ls_abs_structure_details     ?
_refine_ls_abs_structure_Flack     .
loop_
    _atom_type_symbol
    _atom_type_description
    _atom_type_scat_dispersion_real
    _atom_type_scat_dispersion_imag
    _atom_type_scat_source
    C C 0.0033 0.0016 ' International Tables Vol C Tables 4.2.6.8 and 6.1.1.4'
    H H 0.0000 0.0000 ' International Tables Vol C Tables 4.2.6.8 and 6.1.1.4'
    Cl Cl 0.1484 0.1585 ' International Tables Vol C Tables 4.2.6.8 and 6.1.1.4'
    N N 0.0061 0.0033 ' International Tables Vol C Tables 4.2.6.8 and 6.1.1.4'
    O O 0.0106 0.0060 ' International Tables Vol C Tables 4.2.6.8 and 6.1.1.4'
    S S 0.1246 0.1234 ' International Tables Vol C Tables 4.2.6.8 and 6.1.1.4'
_computing_data_collection     'CrystalClear (Rigaku/MSC, 2005)'
_computing_cell_refinement     'CrystalClear (Rigaku/MSC, 2005)'
_computing_data_reduction     'CrystalClear (Rigaku/MSC, 2005)'
_computing_structure_solution     'SIR97 (Altomare <i>et al.</i>, 1999)'
_computing_structure_refinement     'SHELXL97 (Sheldrick, 2008)'
_computing_molecular_graphics     'ORTEP-3 for Windows (Farrugia, 2012)'
_computing_publication_material
                                'WinGX (Farrugia, 2012) and PLATON (Spek, 2009)'
loop_
    _atom_site_type_symbol
    _atom_site_label
    _atom_site_fract_x
    _atom_site_fract_y
    _atom_site_fract_z
    _atom_site_U_iso_or_equiv
    _atom_site_thermal_displace_type
    _atom_site_calc_flag
    _atom_site_refinement_flags
    _atom_site_occupancy
    _atom_site_disorder_assembly
    _atom_site_disorder_group
    Cl Cl1 0.05415(8) 0.1450(2) 0.13028(15) 0.1040(6) Uani d . 1.000 . .
    S S1 0.43958(5) -0.22940(14) 0.07872(10) 0.0540(3) Uani d . 1.000 . .
    O O1 0.45415(14) -0.1736(4) -0.0593(3) 0.0634(10) Uani d . 1.000 . .
    O O2 0.42131(15) -0.4163(4) 0.1004(3) 0.0684(11) Uani d . 1.000 . .
    O O3 0.19397(15) 0.3907(4) 0.0227(3) 0.0689(10) Uani d . 1.000 . .
    N N1 0.50493(18) -0.1856(5) 0.1885(3) 0.0592(11) Uani d D 1.000 . .
    N N2 0.22555(18) 0.2516(5) 0.2354(4) 0.0640(13) Uani d . 1.000 . .
    C C1 0.37522(19) -0.0863(6) 0.1199(4) 0.0550(14) Uani d . 1.000 . .
    C C2 0.3682(2) 0.0917(6) 0.0669(4) 0.0603(14) Uani d . 1.000 . .
    C C3 0.3193(2) 0.2057(6) 0.1041(4) 0.0628(17) Uani d . 1.000 . .
    C C4 0.2770(2) 0.1406(6) 0.1935(4) 0.0579(14) Uani d . 1.000 . .
    C C5 0.2852(2) -0.0344(7) 0.2500(4) 0.0691(17) Uani d . 1.000 . .
    C C6 0.3339(2) -0.1493(7) 0.2132(4) 0.0675(16) Uani d . 1.000 . .
    C C7 0.1859(2) 0.3629(6) 0.1465(4) 0.0563(14) Uani d . 1.000 . .
    C C8 0.1294(2) 0.4544(6) 0.2119(4) 0.0643(16) Uani d . 1.000 . .
    C C9 0.0901(3) 0.5785(8) 0.1019(6) 0.102(3) Uani d . 1.000 . .
    C C10 0.1581(3) 0.5664(8) 0.3447(6) 0.102(3) Uani d . 1.000 . .
    C C11 0.0849(2) 0.3082(7) 0.2637(5) 0.0727(18) Uani d . 1.000 . .
    H H1N 0.519(3) -0.074(3) 0.174(6) 0.1230 Uiso d D 1.000 . .
    H H2 0.39660 0.13480 0.00580 0.0720 Uiso c R 1.000 . .
    H H2N 0.500(3) -0.209(8) 0.277(2) 0.1230 Uiso d D 1.000 . .
    H H3 0.31500 0.32570 0.06900 0.0750 Uiso c R 1.000 . .
    H H3N 0.213(3) 0.216(8) 0.320(6) 0.1230 Uiso d . 1.000 . .
    H H5 0.25770 -0.07550 0.31350 0.0830 Uiso c R 1.000 . .
    H H6 0.33890 -0.26790 0.25080 0.0810 Uiso c R 1.000 . .
    H H9A 0.11770 0.67740 0.07780 0.1520 Uiso c R 1.000 . .
    H H9B 0.05290 0.62860 0.14050 0.1520 Uiso c R 1.000 . .
    H H9C 0.07470 0.50810 0.01780 0.1520 Uiso c R 1.000 . .
    H H10A 0.18810 0.65780 0.31830 0.1530 Uiso c R 1.000 . .
    H H10B 0.18120 0.48500 0.41480 0.1530 Uiso c R 1.000 . .
    H H10C 0.12270 0.62620 0.38370 0.1530 Uiso c R 1.000 . .
    H H11A 0.04780 0.36890 0.29760 0.0870 Uiso c R 1.000 . .
    H H11B 0.10950 0.24310 0.34380 0.0870 Uiso c R 1.000 . .
loop_
    _atom_site_aniso_label
    _atom_site_aniso_U_11
    _atom_site_aniso_U_22
    _atom_site_aniso_U_33
    _atom_site_aniso_U_12
    _atom_site_aniso_U_13
    _atom_site_aniso_U_23
    Cl1 0.1001(11) 0.1304(13) 0.0862(9) -0.0399(9) 0.0299(8) -0.0167(8)
    S1 0.0632(6) 0.0599(6) 0.0404(5) -0.0007(5) 0.0126(4) 0.0005(4)
    O1 0.079(2) 0.0732(19) 0.0411(14) 0.0032(15) 0.0195(13) -0.0002(12)
    O2 0.083(2) 0.0627(18) 0.0608(17) -0.0105(15) 0.0144(15) -0.0004(14)
    O3 0.0708(19) 0.090(2) 0.0481(15) 0.0074(16) 0.0166(13) 0.0051(14)
    N1 0.063(2) 0.068(2) 0.0475(18) -0.0015(17) 0.0115(16) 0.0033(16)
    N2 0.063(2) 0.084(3) 0.0473(18) 0.0104(19) 0.0163(16) 0.0035(18)
    C1 0.058(2) 0.066(3) 0.0420(19) -0.0019(19) 0.0104(16) 0.0019(17)
    C2 0.061(2) 0.070(3) 0.053(2) -0.001(2) 0.0190(19) 0.008(2)
    C3 0.063(3) 0.065(3) 0.064(3) 0.003(2) 0.021(2) 0.008(2)
    C4 0.056(2) 0.075(3) 0.044(2) 0.001(2) 0.0119(17) 0.0023(19)
    C5 0.067(3) 0.086(3) 0.059(3) 0.003(2) 0.025(2) 0.015(2)
    C6 0.067(3) 0.079(3) 0.059(2) 0.008(2) 0.018(2) 0.017(2)
    C7 0.058(2) 0.069(3) 0.044(2) -0.003(2) 0.0143(17) 0.0006(18)
    C8 0.074(3) 0.070(3) 0.053(2) 0.008(2) 0.023(2) 0.002(2)
    C9 0.113(5) 0.104(4) 0.098(4) 0.042(4) 0.048(3) 0.032(3)
    C10 0.125(5) 0.090(4) 0.097(4) -0.007(3) 0.035(4) -0.030(3)
    C11 0.073(3) 0.095(4) 0.054(2) 0.008(3) 0.023(2) 0.002(2)
_geom_special_details
;
Bond distances, angles <i>etc</i>. have been calculated using the rounded
fractional coordinates. All su's are estimated from the variances of the
(full) variance-covariance matrix. The cell e.s.d.'s are taken into account in
the estimation of distances, angles and torsion angles
;
loop_
    _geom_bond_atom_site_label_1
    _geom_bond_atom_site_label_2
    _geom_bond_site_symmetry_1
    _geom_bond_site_symmetry_2
    _geom_bond_distance
    _geom_bond_publ_flag
    Cl1 C11 . . 1.778(5) no
    S1 O1 . . 1.439(3) no
    S1 O2 . . 1.427(3) no
    S1 N1 . . 1.602(4) no
    S1 C1 . . 1.762(4) no
    O3 C7 . . 1.224(5) no
    N2 C4 . . 1.424(6) no
    N2 C7 . . 1.349(5) no
    N1 H1N . . 0.88(3) no
    N1 H2N . . 0.88(2) no
    N2 H3N . . 0.91(6) no
    C1 C2 . . 1.384(6) no
    C1 C6 . . 1.384(6) no
    C2 C3 . . 1.380(6) no
    C3 C4 . . 1.377(6) no
    C4 C5 . . 1.377(6) no
    C5 C6 . . 1.380(6) no
    C7 C8 . . 1.536(6) no
    C8 C9 . . 1.516(7) no
    C8 C10 . . 1.540(7) no
    C8 C11 . . 1.522(6) no
    C2 H2 . . 0.9300 no
    C3 H3 . . 0.9300 no
    C5 H5 . . 0.9300 no
    C6 H6 . . 0.9300 no
    C9 H9A . . 0.9600 no
    C9 H9B . . 0.9600 no
    C9 H9C . . 0.9600 no
    C10 H10A . . 0.9600 no
    C10 H10B . . 0.9600 no
    C10 H10C . . 0.9600 no
    C11 H11A . . 0.9700 no
    C11 H11B . . 0.9700 no
loop_
    _geom_angle_atom_site_label_1
    _geom_angle_atom_site_label_2
    _geom_angle_atom_site_label_3
    _geom_angle_site_symmetry_1
    _geom_angle_site_symmetry_2
    _geom_angle_site_symmetry_3
    _geom_angle
    _geom_angle_publ_flag
    O1 S1 O2 . . . 119.30(17) no
    O1 S1 N1 . . . 105.79(17) no
    O1 S1 C1 . . . 107.08(18) no
    O2 S1 N1 . . . 107.79(18) no
    O2 S1 C1 . . . 107.90(19) no
    N1 S1 C1 . . . 108.62(19) no
    C4 N2 C7 . . . 124.4(4) no
    H1N N1 H2N . . . 115(5) no
    S1 N1 H1N . . . 110(4) no
    S1 N1 H2N . . . 113(4) no
    C4 N2 H3N . . . 113(4) no
    C7 N2 H3N . . . 120(4) no
    S1 C1 C2 . . . 120.7(3) no
    C2 C1 C6 . . . 119.9(4) no
    S1 C1 C6 . . . 119.4(3) no
    C1 C2 C3 . . . 120.4(4) no
    C2 C3 C4 . . . 119.6(4) no
    N2 C4 C3 . . . 122.1(4) no
    N2 C4 C5 . . . 117.7(4) no
    C3 C4 C5 . . . 120.1(4) no
    C4 C5 C6 . . . 120.6(4) no
    C1 C6 C5 . . . 119.4(4) no
    O3 C7 C8 . . . 121.8(4) no
    N2 C7 C8 . . . 115.2(3) no
    O3 C7 N2 . . . 123.0(4) no
    C10 C8 C11 . . . 106.2(4) no
    C7 C8 C11 . . . 110.4(4) no
    C7 C8 C9 . . . 109.5(4) no
    C7 C8 C10 . . . 109.6(4) no
    C9 C8 C10 . . . 110.6(4) no
    C9 C8 C11 . . . 110.6(4) no
    Cl1 C11 C8 . . . 113.6(3) no
    C1 C2 H2 . . . 120.00 no
    C3 C2 H2 . . . 120.00 no
    C2 C3 H3 . . . 120.00 no
    C4 C3 H3 . . . 120.00 no
    C4 C5 H5 . . . 120.00 no
    C6 C5 H5 . . . 120.00 no
    C1 C6 H6 . . . 120.00 no
    C5 C6 H6 . . . 120.00 no
    C8 C9 H9A . . . 110.00 no
    C8 C9 H9B . . . 109.00 no
    C8 C9 H9C . . . 109.00 no
    H9A C9 H9B . . . 109.00 no
    H9A C9 H9C . . . 109.00 no
    H9B C9 H9C . . . 109.00 no
    C8 C10 H10A . . . 109.00 no
    C8 C10 H10B . . . 109.00 no
    C8 C10 H10C . . . 109.00 no
    H10A C10 H10B . . . 110.00 no
    H10A C10 H10C . . . 109.00 no
    H10B C10 H10C . . . 110.00 no
    Cl1 C11 H11A . . . 109.00 no
    Cl1 C11 H11B . . . 109.00 no
    C8 C11 H11A . . . 109.00 no
    C8 C11 H11B . . . 109.00 no
    H11A C11 H11B . . . 108.00 no
loop_
    _geom_torsion_atom_site_label_1
    _geom_torsion_atom_site_label_2
    _geom_torsion_atom_site_label_3
    _geom_torsion_atom_site_label_4
    _geom_torsion_site_symmetry_1
    _geom_torsion_site_symmetry_2
    _geom_torsion_site_symmetry_3
    _geom_torsion_site_symmetry_4
    _geom_torsion
    _geom_torsion_publ_flag
    O1 S1 C1 C2 . . . . -29.3(4) no
    O1 S1 C1 C6 . . . . 154.6(3) no
    O2 S1 C1 C2 . . . . -158.9(3) no
    O2 S1 C1 C6 . . . . 25.0(4) no
    N1 S1 C1 C2 . . . . 84.5(4) no
    N1 S1 C1 C6 . . . . -91.6(4) no
    C7 N2 C4 C3 . . . . 42.6(6) no
    C7 N2 C4 C5 . . . . -139.9(4) no
    C4 N2 C7 O3 . . . . -6.2(7) no
    C4 N2 C7 C8 . . . . 174.1(4) no
    S1 C1 C2 C3 . . . . -177.4(3) no
    C6 C1 C2 C3 . . . . -1.4(6) no
    S1 C1 C6 C5 . . . . 177.4(3) no
    C2 C1 C6 C5 . . . . 1.3(6) no
    C1 C2 C3 C4 . . . . -0.6(6) no
    C2 C3 C4 N2 . . . . -179.9(4) no
    C2 C3 C4 C5 . . . . 2.7(6) no
    N2 C4 C5 C6 . . . . 179.7(4) no
    C3 C4 C5 C6 . . . . -2.8(6) no
    C4 C5 C6 C1 . . . . 0.8(6) no
    O3 C7 C8 C9 . . . . -1.1(6) no
    O3 C7 C8 C10 . . . . -122.6(4) no
    O3 C7 C8 C11 . . . . 120.8(4) no
    N2 C7 C8 C9 . . . . 178.6(4) no
    N2 C7 C8 C10 . . . . 57.2(5) no
    N2 C7 C8 C11 . . . . -59.4(5) no
    C7 C8 C11 Cl1 . . . . -54.2(4) no
    C9 C8 C11 Cl1 . . . . 67.1(4) no
    C10 C8 C11 Cl1 . . . . -172.9(3) no
loop_
    _geom_hbond_atom_site_label_D
    _geom_hbond_atom_site_label_H
    _geom_hbond_atom_site_label_A
    _geom_hbond_site_symmetry_A
    _geom_hbond_distance_DH
    _geom_hbond_distance_HA
    _geom_hbond_distance_DA
    _geom_hbond_angle_DHA
    _geom_hbond_publ_flag
    N1 H1N O2 2_655 0.88(3) 2.57(5) 3.035(4) 114(4) yes
    N1 H1N O1 3_655 0.88(3) 2.21(4) 3.043(5) 160(5) yes
    N1 H2N O1 4_545 0.88(2) 2.10(4) 2.921(4) 155(5) yes
    N2 H3N O3 4_555 0.91(6) 2.16(6) 3.063(5) 173(5) yes
    C3 H3 O3 . 0.93 2.49 2.896(5) 106 no
    C6 H6 O2 . 0.93 2.59 2.936(5) 103 no
    C11 H11B O3 4_555 0.97 2.44 3.391(5) 166 yes
_iucr_refine_instructions_details
;
TITL pr-2 in P 21/a
CELL  0.71073  20.4359   7.2437   9.4693   90.000   98.222   90.000
ZERR     4.00   0.0011   0.0004   0.0005    0.000    0.003    0.000
LATT   1
SYMM  - X, 1/2 + Y, 1/2 - Z
SFAC  C    H    N    O    S    CL
UNIT  44   60   8    12   4    4
MERG   2
TWIN
BASF   1.34904
DFIX   0.88  0.01 N1  H2N
DFIX   0.88  0.01 N1  H1N
FMAP   2
PLAN   5
SIZE     0.13   0.14   0.31
ACTA
BOND
BOND   $H
CONF
LIST   4
WGHT     0.07510     1.00330
L.S.  13
FVAR     1.00979
S1    5    0.439580   -0.229396    0.078716    11.00000    0.06321    0.05993 =
        0.04038    0.00054    0.01259   -0.00065
CL1   6    0.054151    0.145016    0.130280    11.00000    0.10006    0.13041 =
        0.08625   -0.01670    0.02986   -0.03989
O1    4    0.454148   -0.173583   -0.059257    11.00000    0.07911    0.07318 =
        0.04109   -0.00016    0.01945    0.00316
O2    4    0.421312   -0.416333    0.100424    11.00000    0.08293    0.06268 =
        0.06076   -0.00045    0.01436   -0.01050
O3    4    0.193974    0.390729    0.022720    11.00000    0.07079    0.09005 =
        0.04809    0.00513    0.01662    0.00738
N2    3    0.225554    0.251642    0.235376    11.00000    0.06348    0.08357 =
        0.04726    0.00349    0.01628    0.01039
N1    3    0.504927   -0.185594    0.188509    11.00000    0.06307    0.06780 =
        0.04748    0.00326    0.01146   -0.00150
C2    1    0.368179    0.091724    0.066882    11.00000    0.06080    0.07038 =
        0.05324    0.00820    0.01905   -0.00098
AFIX   43
H2    2    0.396566    0.134804    0.005762    11.00000   -1.20000
AFIX    0
C3    1    0.319341    0.205696    0.104077    11.00000    0.06262    0.06524 =
        0.06414    0.00755    0.02149    0.00308
AFIX   43
H3    2    0.315008    0.325657    0.068991    11.00000   -1.20000
AFIX    0
C1    1    0.375225   -0.086250    0.119881    11.00000    0.05831    0.06601 =
        0.04204    0.00186    0.01043   -0.00189
C4    1    0.277038    0.140624    0.193531    11.00000    0.05641    0.07498 =
        0.04397    0.00226    0.01191    0.00100
C7    1    0.185909    0.362880    0.146517    11.00000    0.05830    0.06868 =
        0.04379    0.00059    0.01432   -0.00262
C8    1    0.129430    0.454427    0.211900    11.00000    0.07376    0.06951 =
        0.05265    0.00209    0.02326    0.00785
C5    1    0.285218   -0.034370    0.249966    11.00000    0.06652    0.08605 =
        0.05922    0.01518    0.02509    0.00273
AFIX   43
H5    2    0.257653   -0.075533    0.313484    11.00000   -1.20000
AFIX    0
C6    1    0.333914   -0.149293    0.213210    11.00000    0.06716    0.07945 =
        0.05873    0.01660    0.01776    0.00756
AFIX   43
H6    2    0.338931   -0.267917    0.250764    11.00000   -1.20000
AFIX    0
C11   1    0.084887    0.308217    0.263731    11.00000    0.07319    0.09545 =
        0.05390    0.00169    0.02340    0.00768
AFIX   23
H11A  2    0.047783    0.368902    0.297635    11.00000   -1.20000
H11B  2    0.109492    0.243109    0.343786    11.00000   -1.20000
AFIX    0
C9    1    0.090089    0.578526    0.101909    11.00000    0.11263    0.10354 =
        0.09770    0.03188    0.04786    0.04180
AFIX  137
H9A   2    0.117748    0.677403    0.077785    11.00000   -1.50000
H9B   2    0.052919    0.628633    0.140494    11.00000   -1.50000
H9C   2    0.074695    0.508102    0.017819    11.00000   -1.50000
AFIX    0
C10   1    0.158061    0.566397    0.344703    11.00000    0.12506    0.09044 =
        0.09670   -0.02993    0.03513   -0.00741
AFIX  137
H10A  2    0.188128    0.657751    0.318345    11.00000   -1.50000
H10B  2    0.181163    0.485026    0.414828    11.00000   -1.50000
H10C  2    0.122742    0.626221    0.383728    11.00000   -1.50000
AFIX    0
H3N   2    0.213381    0.216160    0.319949    11.00000   -1.20000
H1N   2    0.518851   -0.073602    0.173761    11.00000   -1.20000
H2N   2    0.500086   -0.208879    0.277173    11.00000   -1.20000
HKLF 4
END
;
