# Supplementary material for: 4-(3-Chloro-2,2-dimethyl­propanamido)­benzene­sulfonamide
Source: Acta Crystallogr Sect E Struct Rep Online. 2012 Nov 24;68(Pt 12):o3430. doi: 10.1107/S1600536812046806 (PMC3589012; doi:10.1107/S1600536812046806)
Supplement: Supplementary file 2 [file e-68-o3430-Isup2.hkl]

# 
# h,k,l, Fc-squared, Fo-squared, sigma(Fo-squared) and status flag 
# 
data_I
_shelx_title 'pr-2 in P 21/a' 
_shelx_refln_list_code          4 
_shelx_F_calc_maximum      176.30 
_exptl_crystal_F_000       608.00 
_reflns_d_resolution_high  0.6985 
 
loop_ 
 _symmetry_equiv_pos_as_xyz 
 'x, y, z' 
 '-x, y+1/2, -z+1/2' 
 '-x, -y, -z' 
 'x, -y-1/2, z-1/2' 
 
_cell_length_a    20.4359 
_cell_length_b     7.2437 
_cell_length_c     9.4693 
_cell_angle_alpha  90.000 
_cell_angle_beta   98.222 
_cell_angle_gamma  90.000 
 
_shelx_F_squared_multiplier     1.000 
 
loop_ 
 _refln_index_h 
 _refln_index_k 
 _refln_index_l 
 _refln_F_squared_calc 
 _refln_F_squared_meas 
 _refln_F_squared_sigma 
 _refln_observed_status 
   3   0   0     2187.84     2434.36    121.71 o 
   4   0   0      389.90      479.21     28.64 o 
   5   0   0      225.77      207.70     18.46 o 
   6   0   0     1338.36     1393.76     84.66 o 
   7   0   0      519.33      505.97     32.07 o 
   8   0   0     8667.41     8612.52    433.31 o 
   9   0   0        0.02        6.69      6.75 o 
  10   0   0      586.76      510.09     31.87 o 
  11   0   0      136.89      124.33     13.11 o 
  12   0   0      314.52      323.17     27.93 o 
  13   0   0      389.79      393.40     56.13 o 
  14   0   0      480.13      500.19     35.90 o 
  15   0   0      133.57      136.31     19.50 o 
  16   0   0      744.57      768.34    116.87 o 
  17   0   0      222.22      167.05     38.91 o 
  18   0   0      310.27      287.84     28.58 o 
  19   0   0       38.48       35.25      8.95 o 
  20   0   0        8.33       14.48      8.20 o 
  21   0   0       79.60       70.13     13.37 o 
  22   0   0       64.69       56.92     10.47 o 
  23   0   0        8.11        0.36      9.96 o 
  24   0   0        3.22       12.81     10.11 o 
  25   0   0        6.85        2.86      8.86 o 
  26   0   0        5.84        1.17     13.26 o 
  27   0   0        1.47        8.94     17.80 o 
  28   0   0        4.55        8.29     12.12 o 
   1   1   0     3034.93     3115.71    115.82 o 
   2   1   0    14317.47    15181.34    495.05 o 
   3   1   0     6385.90     7074.27    243.76 o 
   4   1   0    10305.67    11020.72    384.62 o 
   5   1   0       44.93       22.70      2.32 o 
   6   1   0    10151.83    10381.70    412.25 o 
   7   1   0        1.18        1.20      2.20 o 
   8   1   0        5.63        3.75      2.26 o 
   9   1   0       89.23       96.65      7.19 o 
  10   1   0      804.27      822.58     23.52 o 
  11   1   0     1181.28     1211.95     34.49 o 
  12   1   0     1540.94     1709.70     50.79 o 
  13   1   0      109.97       88.49     10.16 o 
  14   1   0      888.15      936.77     48.54 o 
  15   1   0       10.04        5.81      4.42 o 
  16   1   0      138.48      111.67     12.22 o 
  17   1   0       10.03       11.21      5.12 o 
  18   1   0        4.15        4.61      5.32 o 
  19   1   0       17.52       18.60      6.74 o 
  20   1   0       33.02       34.40      6.39 o 
  21   1   0      106.02       89.35     11.47 o 
  22   1   0       26.61       24.02      6.45 o 
  23   1   0       23.69       13.94      6.63 o 
  24   1   0        0.25       -4.32      9.05 o 
  25   1   0        0.92        7.38      7.87 o 
  26   1   0        0.64       -8.17      8.17 o 
  27   1   0        6.12        3.43      6.28 o 
  28   1   0        1.32        2.45     11.74 o 
   0   2   0     4853.97     4050.62    455.95 o 
   1   2   0     3014.87     2994.37    103.32 o 
   2   2   0     2305.41     2338.83     80.90 o 
   3   2   0      277.10      265.39     17.38 o 
   4   2   0     3085.08     3242.23    119.30 o 
   5   2   0       37.79       44.10      3.05 o 
   6   2   0      115.90       99.11      6.41 o 
   7   2   0      121.21      134.50      9.62 o 
   8   2   0     1803.86     1941.93     77.42 o 
   9   2   0     2191.68     2221.73     64.48 o 
  10   2   0      479.24      463.62     23.99 o 
  11   2   0       77.64       84.44      9.29 o 
  12   2   0        5.63       12.64      3.77 o 
  13   2   0        0.02        7.59      4.41 o 
  14   2   0        4.04        2.21      4.83 o 
  15   2   0      208.93      188.98     18.74 o 
  16   2   0      102.23      107.32     13.32 o 
  17   2   0      236.71      227.61     18.98 o 
  18   2   0      265.86      225.27     22.09 o 
  19   2   0       37.08       48.41      9.54 o 
  20   2   0       20.42       16.37      7.81 o 
  21   2   0        2.10       10.08     11.03 o 
  22   2   0        8.00       10.08     14.42 o 
  23   2   0       19.57       22.05     11.22 o 
  24   2   0       25.56       30.44      7.46 o 
  25   2   0        9.61        4.80      7.52 o 
  26   2   0        0.77        2.17      7.20 o 
  27   2   0        2.56        4.52      4.96 o 
  28   2   0        0.13       -1.63      4.13 o 
   1   3   0       57.27       58.77      4.21 o 
   2   3   0        1.16       19.74      2.35 o 
   3   3   0      412.54      435.80     23.79 o 
   4   3   0      901.11      872.61     39.38 o 
   5   3   0      344.58      251.96     14.87 o 
   6   3   0       37.36       44.05      4.47 o 
   7   3   0      936.41      952.11     23.16 o 
   8   3   0        2.67        3.51      2.31 o 
   9   3   0        0.36        4.52      2.34 o 
  10   3   0       59.85       67.35      7.17 o 
  11   3   0       82.07       70.42      8.27 o 
  12   3   0      596.43      628.52     36.64 o 
  13   3   0      777.93      831.03     57.48 o 
  14   3   0       28.48       10.46      9.57 o 
  15   3   0      373.85      442.58     26.06 o 
  16   3   0       45.92       63.17     12.20 o 
  17   3   0       60.30      100.65     13.88 o 
  18   3   0       10.51       17.05     12.18 o 
  19   3   0       10.34       32.40      9.87 o 
  20   3   0       15.71       31.93     22.15 o 
  21   3   0       75.50       86.02     14.67 o 
  22   3   0       11.01       15.76     11.10 o 
  23   3   0       23.09       27.88     10.08 o 
  24   3   0        4.34        7.69      7.05 o 
  25   3   0        0.48        3.06      6.65 o 
  26   3   0        2.40       11.51      5.14 o 
  27   3   0        5.07       11.98      4.70 o 
   0   4   0      613.16      720.27     35.95 o 
   1   4   0      575.36      534.63     21.16 o 
   2   4   0       11.59       10.47      2.72 o 
   3   4   0      187.84      205.00     13.47 o 
   4   4   0      154.32      165.60     11.34 o 
   5   4   0       34.99       26.97      4.63 o 
   6   4   0      127.57      125.10      8.94 o 
   7   4   0      818.38      785.32     35.67 o 
   8   4   0        6.82        1.67      2.89 o 
   9   4   0     1208.60     1179.34     55.84 o 
  10   4   0       55.94       41.61      6.33 o 
  11   4   0       22.86       19.70      6.50 o 
  12   4   0        1.73        1.50      7.71 o 
  13   4   0       98.65       79.89     12.14 o 
  14   4   0       64.07       66.46     11.15 o 
  15   4   0      199.63      214.70     22.55 o 
  16   4   0        0.01        3.70      8.17 o 
  17   4   0       85.75      121.31     14.34 o 
  18   4   0       22.33       37.04     19.82 o 
  19   4   0       41.84       30.83     15.95 o 
  20   4   0        0.58       -2.46     12.50 o 
  21   4   0       11.41       10.93      9.22 o 
  22   4   0        6.09        5.28      6.13 o 
  23   4   0       31.32       12.99      9.38 o 
  24   4   0        3.85       11.23      5.58 o 
  25   4   0       11.98        9.21      5.00 o 
  26   4   0        2.36       -1.92      4.32 o 
   1   5   0      220.88      214.76     15.00 o 
   2   5   0        5.08        4.42      2.59 o 
   3   5   0      367.25      336.04     27.90 o 
   4   5   0       24.05       20.19      3.68 o 
   5   5   0      606.48      593.81     30.40 o 
   6   5   0        0.29       -2.80      4.06 o 
   7   5   0      137.12      109.28     10.39 o 
   8   5   0      332.88      303.45     20.76 o 
   9   5   0      190.92      186.30     13.14 o 
  10   5   0      118.77      118.34     13.39 o 
  11   5   0      109.52      132.63     14.93 o 
  12   5   0      165.54      184.11     20.04 o 
  13   5   0      118.55      104.34     10.86 o 
  14   5   0        0.14        3.64      8.67 o 
  15   5   0       14.30       21.42     12.22 o 
  16   5   0       15.44       23.41     10.67 o 
  17   5   0        3.24        5.23     10.07 o 
  18   5   0       24.15       27.65     10.17 o 
  19   5   0        8.96       17.14     10.57 o 
  20   5   0       21.86       33.70      7.84 o 
  21   5   0       16.11       15.77      7.52 o 
  22   5   0        0.29        4.90      4.65 o 
  23   5   0        8.85        9.44      5.25 o 
  24   5   0        0.23       -0.70     10.86 o 
  25   5   0        0.06        1.03      2.92 o 
   0   6   0      142.23      114.28     18.19 o 
   1   6   0      115.79       93.09     11.19 o 
   2   6   0        0.20        0.17      5.00 o 
   3   6   0       23.35       24.79      4.72 o 
   4   6   0      150.61      107.52     12.28 o 
   5   6   0      263.84      230.44     12.15 o 
   6   6   0      162.11      168.28     16.77 o 
   7   6   0       40.21       32.34      5.99 o 
   8   6   0        1.35        4.36      8.16 o 
   9   6   0      108.84       93.67     10.96 o 
  10   6   0        3.50        6.97      4.67 o 
  11   6   0       25.21       31.34      6.98 o 
  12   6   0        0.00        2.45      7.20 o 
  13   6   0        6.43       13.57      6.04 o 
  14   6   0       45.65       49.26     10.34 o 
  15   6   0       51.93       58.53     17.74 o 
  16   6   0       19.81       25.86     11.30 o 
  17   6   0        9.03       12.71      7.34 o 
  18   6   0        1.12       18.14      6.81 o 
  19   6   0        1.49       -2.19      5.52 o 
  20   6   0        8.26        3.21      7.04 o 
  21   6   0        0.01        5.89      4.29 o 
  22   6   0        3.88       -0.85      3.60 o 
  23   6   0        0.50       -1.07      4.45 o 
   1   7   0        1.51       -1.25     11.49 o 
   2   7   0       10.58       11.83      3.87 o 
   3   7   0      113.91       17.05     16.96 o 
   4   7   0        3.96        7.89      4.45 o 
   5   7   0        5.50        1.11      4.49 o 
   6   7   0       30.76       38.54      8.46 o 
   7   7   0        1.29        7.57      3.88 o 
   8   7   0        7.21        6.35      5.12 o 
   9   7   0        0.00       -3.09      5.55 o 
  10   7   0       37.32       21.68      4.96 o 
  11   7   0        6.57        4.60      5.92 o 
  12   7   0        3.73       10.62      6.15 o 
  13   7   0        0.06        5.96      7.03 o 
  14   7   0        0.71        0.96      9.76 o 
  15   7   0        1.80       13.85      6.20 o 
  16   7   0        0.56        7.12      5.29 o 
  17   7   0        1.81        6.45      6.57 o 
  18   7   0       11.82        3.40      4.58 o 
  19   7   0        0.24        0.05      4.78 o 
  20   7   0        4.05       -0.86      3.61 o 
  21   7   0        1.02        3.84      4.35 o 
   0   8   0        0.06        7.49     10.28 o 
   1   8   0        0.14      -12.21     12.21 o 
   2   8   0        6.19       -0.69     12.11 o 
   3   8   0        0.09        5.29     10.89 o 
   4   8   0        2.87        0.49     10.39 o 
   5   8   0       18.02       20.03     11.33 o 
   6   8   0        6.95       21.48      7.99 o 
   7   8   0        0.53        0.38     11.32 o 
   8   8   0       17.09       17.11      9.59 o 
   9   8   0        2.57       11.39      7.42 o 
  10   8   0        3.52        1.35     15.17 o 
  11   8   0        4.68      -15.85     15.90 o 
  12   8   0        1.47       -8.11     14.60 o 
  13   8   0        1.12        2.63     14.51 o 
  14   8   0        0.29       21.27     21.20 o 
  15   8   0        0.36      -14.11     14.11 o 
  16   8   0        0.42        7.70      5.81 o 
  17   8   0        0.85       -0.17      4.46 o 
  18   8   0        2.41        7.37      5.83 o 
   1   9   0        1.26      -10.10     10.10 o 
   2   9   0        5.00       -1.65      7.36 o 
   3   9   0        0.00        5.03      6.37 o 
   4   9   0        2.19       14.41      8.61 o 
   5   9   0        0.04       -3.41      7.63 o 
   6   9   0        3.04       -1.09      5.73 o 
   7   9   0        2.76        6.12      6.74 o 
   8   9   0        2.99        5.60      5.88 o 
   9   9   0        0.02       16.33      9.07 o 
  10   9   0        0.72       13.50      8.82 o 
  11   9   0        0.23        5.42      9.66 o 
  12   9   0        0.16       16.24      8.50 o 
  13   9   0        0.04        3.92     10.24 o 
  14   9   0        0.96        4.56      4.47 o 
   0  10   0        0.27        5.12      5.90 o 
   1  10   0        0.70        4.29      3.84 o 
   2  10   0        0.18        0.35      4.54 o 
   3  10   0        0.85        0.97      4.87 o 
   4  10   0        0.52        2.91      3.43 o 
   5  10   0        0.01       -1.86      2.93 o 
   6  10   0        0.21        3.42      2.94 o 
   7  10   0        1.41       -8.19      9.92 o 
 -28   1   1        0.16       -7.87      7.87 o 
 -27   1   1        0.78       -5.79      6.35 o 
 -26   1   1        3.75        7.18      7.71 o 
 -25   1   1        1.39        7.71      9.27 o 
 -24   1   1        0.82        8.47      6.28 o 
 -23   1   1        2.89       -6.69      6.69 o 
 -22   1   1       40.95       39.12      8.68 o 
 -21   1   1        0.12        9.70      6.77 o 
 -20   1   1        1.59        6.95      5.56 o 
 -19   1   1      150.25      146.32     11.30 o 
 -18   1   1       80.40       65.64      9.48 o 
 -17   1   1      118.25       93.08     10.67 o 
 -16   1   1       11.91       16.35      5.69 o 
 -15   1   1       83.26       80.97      8.79 o 
 -14   1   1        0.56       -2.08      4.33 o 
 -13   1   1        1.21        4.41      3.19 o 
 -12   1   1      377.69      329.06     21.74 o 
 -11   1   1        0.84        7.05      2.60 o 
 -10   1   1     3095.15     3493.75     86.18 o 
  -9   1   1      125.70      116.78      6.92 o 
  -8   1   1      818.42      881.21     35.39 o 
  -7   1   1       80.93       86.98      6.55 o 
  -6   1   1     1364.57     1426.00     53.56 o 
  -5   1   1      103.85       84.01      4.82 o 
  -4   1   1     5568.54     5845.39    183.18 o 
  -3   1   1       21.23       15.84      2.11 o 
  -2   1   1     2269.75     2318.76     71.70 o 
  -1   1   1      430.28      516.01     19.31 o 
   0   1   1      880.01      846.40     31.28 o 
   1   1   1     1264.71     1351.35     52.33 o 
   2   1   1     9737.25     9932.92    304.61 o 
   3   1   1     5654.43     5674.04    216.62 o 
   4   1   1     6073.28     6205.87    215.46 o 
   5   1   1     1496.82     1599.83     71.48 o 
   6   1   1       67.27       55.65      3.87 o 
   7   1   1      202.97      163.71     10.56 o 
   8   1   1       35.81       48.44      3.45 o 
   9   1   1      706.94      641.32     27.65 o 
  10   1   1      251.57      208.29     13.25 o 
  11   1   1        0.01        2.89      3.66 o 
  12   1   1      184.68      199.53     13.35 o 
  13   1   1      977.42     1098.78     55.34 o 
  14   1   1        8.16       14.58      4.20 o 
  15   1   1        6.26        3.91      4.23 o 
  16   1   1       21.29       21.85      6.87 o 
  17   1   1       39.77       36.59      8.47 o 
  18   1   1      129.99      147.04     14.35 o 
  19   1   1        4.83        3.00      3.95 o 
  20   1   1        2.49       -1.05      7.53 o 
  21   1   1        9.90        5.72      5.84 o 
  22   1   1       10.44       16.38      6.64 o 
  23   1   1        1.65        7.24      5.35 o 
  24   1   1        4.87        4.66      7.33 o 
  25   1   1        0.79       -1.76      7.11 o 
  26   1   1        3.60        3.78      6.13 o 
  27   1   1        1.83        4.88      5.12 o 
  28   1   1        0.23        6.07     10.71 o 
 -28   2   1        1.57        9.06      9.83 o 
 -27   2   1        1.78        4.31     12.20 o 
 -26   2   1        3.78        8.38      8.31 o 
 -25   2   1        0.88       -3.22      8.59 o 
 -24   2   1       11.24       24.03     10.15 o 
 -23   2   1        5.99       22.39      8.48 o 
 -22   2   1        0.01        6.57      8.65 o 
 -21   2   1        0.34       -5.88      5.88 o 
 -20   2   1       28.19       33.16      7.02 o 
 -19   2   1      110.47       95.47     10.61 o 
 -18   2   1       73.55       49.92     12.33 o 
 -17   2   1       97.19       85.94     10.93 o 
 -16   2   1       68.31       68.82      9.56 o 
 -15   2   1       40.44       37.05      6.09 o 
 -14   2   1      131.71       96.36     12.56 o 
 -13   2   1       21.71       19.21      5.27 o 
 -12   2   1      118.94      120.82     10.81 o 
 -11   2   1       37.54       40.61      5.11 o 
 -10   2   1      728.58      746.97     20.99 o 
  -9   2   1      303.80      272.02     17.26 o 
  -8   2   1     1893.21     2038.38     84.25 o 
  -7   2   1     1960.11     2154.85     88.46 o 
  -6   2   1     3069.24     2830.80    100.74 o 
  -5   2   1      442.16      417.86     22.36 o 
  -4   2   1     6232.95     6434.55    214.73 o 
  -3   2   1      181.22      210.56     14.19 o 
  -2   2   1      510.61      565.84     25.22 o 
  -1   2   1     1895.47     1922.25     81.39 o 
   0   2   1       87.46       97.84      6.84 o 
   1   2   1      558.57      506.26     20.53 o 
   2   2   1      174.71      151.52      9.17 o 
   3   2   1     3537.18     3477.49    108.69 o 
   4   2   1     6187.44     5886.14    214.76 o 
   5   2   1      878.83      837.10     33.09 o 
   6   2   1      440.29      562.09     23.84 o 
   7   2   1      113.33      113.85      9.71 o 
   8   2   1       10.19       19.80      3.49 o 
   9   2   1      180.91      173.91     13.27 o 
  10   2   1      302.18      271.69     17.46 o 
  11   2   1      309.64      289.73     20.34 o 
  12   2   1      768.17      762.88     39.33 o 
  13   2   1       12.50        7.33      5.38 o 
  14   2   1       31.37       17.73      6.94 o 
  15   2   1      134.52      124.89     16.21 o 
  16   2   1      295.64      340.20     23.22 o 
  17   2   1       26.37       15.74      8.44 o 
  18   2   1        3.69        1.94      7.24 o 
  19   2   1      154.55      141.31     16.16 o 
  20   2   1       49.33       29.42     11.82 o 
  21   2   1       10.98        7.01     11.05 o 
  22   2   1        5.02        9.48     13.00 o 
  23   2   1        0.02       -2.21      8.93 o 
  24   2   1        0.86       -2.98      8.18 o 
  25   2   1        4.39        9.32      8.28 o 
  26   2   1        0.52       14.21      6.48 o 
  27   2   1        6.01        4.13      4.19 o 
  28   2   1        0.42        5.05      7.06 o 
 -27   3   1        2.67        7.64     12.82 o 
 -26   3   1        0.07        8.86     10.58 o 
 -25   3   1        2.51       -0.56     13.74 o 
 -24   3   1        2.43        4.48      8.36 o 
 -23   3   1        1.69       13.01     14.19 o 
 -22   3   1        9.18       32.07      9.31 o 
 -21   3   1        0.13        3.71      4.89 o 
 -20   3   1       18.39        8.15      5.74 o 
 -19   3   1       37.04       17.42      8.29 o 
 -18   3   1       23.34       18.00      6.84 o 
 -17   3   1       92.11       86.43     12.13 o 
 -16   3   1       39.09       29.77      6.22 o 
 -15   3   1       97.20       81.28     10.50 o 
 -14   3   1       44.07       39.05      7.07 o 
 -13   3   1       64.11       58.58      7.61 o 
 -12   3   1      248.58      234.86     17.55 o 
 -11   3   1      408.47      402.84     23.73 o 
 -10   3   1       92.26       81.14      9.91 o 
  -9   3   1      215.94      198.12     12.84 o 
  -8   3   1       37.54       38.20      3.87 o 
  -7   3   1      207.40      192.35     16.16 o 
  -6   3   1       90.39      109.44     10.77 o 
  -5   3   1      407.01      423.64     23.49 o 
  -4   3   1     1341.65     1356.71     67.06 o 
  -3   3   1      705.02      703.27     28.15 o 
  -2   3   1     1531.64     1335.00     54.62 o 
  -1   3   1       76.28       91.22      7.19 o 
   0   3   1     2740.51     2864.26    110.76 o 
   1   3   1     1145.17     1277.18     61.85 o 
   2   3   1     2524.78     2471.27     84.87 o 
   3   3   1        6.28        7.93      2.10 o 
   4   3   1      147.96      127.10      8.29 o 
   5   3   1      451.33      452.53     27.31 o 
   6   3   1      488.85      487.31     18.42 o 
   7   3   1       42.35       34.35      4.51 o 
   8   3   1      708.18      692.25     26.24 o 
   9   3   1       22.42       23.01      5.18 o 
  10   3   1     1447.24     1532.74     83.29 o 
  11   3   1       53.27       46.37      6.46 o 
  12   3   1        5.72        7.74      9.21 o 
  13   3   1      170.32      140.58     17.79 o 
  14   3   1      125.80      125.14     17.40 o 
  15   3   1       19.79       32.98      7.79 o 
  16   3   1       10.80       18.10      9.91 o 
  17   3   1        0.04       -1.04     12.34 o 
  18   3   1      148.77      192.69     22.84 o 
  19   3   1       12.98       34.47     11.92 o 
  20   3   1        0.00        4.55     11.28 o 
  21   3   1        1.08       18.83     10.24 o 
  22   3   1        0.26       20.38     15.10 o 
  23   3   1        0.00      -10.88     10.88 o 
  24   3   1        0.43        8.41      7.45 o 
  25   3   1        0.39       13.93      5.87 o 
  26   3   1        7.18        5.85      5.55 o 
  27   3   1        0.00       -1.20      4.43 o 
 -26   4   1        1.79       20.49     10.08 o 
 -25   4   1        0.03        0.24     11.07 o 
 -24   4   1        0.07       10.56     12.04 o 
 -23   4   1        0.00       -0.45     11.33 o 
 -22   4   1        0.02       15.87      7.65 o 
 -21   4   1        5.48       23.47      8.89 o 
 -20   4   1        5.81        7.84      9.04 o 
 -19   4   1       17.37       22.45      9.09 o 
 -18   4   1       12.63        5.91      5.72 o 
 -17   4   1       48.81       43.26     10.31 o 
 -16   4   1        0.61       -2.04      5.82 o 
 -15   4   1       78.80       67.20      8.62 o 
 -14   4   1        6.00        2.59      6.60 o 
 -13   4   1       32.64       30.16      6.78 o 
 -12   4   1       96.51       86.61      9.13 o 
 -11   4   1      233.10      200.76     18.02 o 
 -10   4   1        8.17        8.43      6.18 o 
  -9   4   1      115.14       86.73      9.08 o 
  -8   4   1       31.67       22.83      4.92 o 
  -7   4   1       62.34       73.92      7.13 o 
  -6   4   1      310.64      301.00     16.88 o 
  -5   4   1      466.91      493.12     21.42 o 
  -4   4   1      521.98      578.78     17.56 o 
  -3   4   1     1868.59     1944.75     63.88 o 
  -2   4   1     1633.03     1806.88     63.45 o 
  -1   4   1      204.32      217.24     14.10 o 
   0   4   1       69.15       55.04      6.35 o 
   1   4   1      121.59      111.89     11.61 o 
   2   4   1       30.43       24.47      2.71 o 
   3   4   1       30.21       33.13      3.69 o 
   4   4   1      862.56      846.37     24.05 o 
   5   4   1      423.21      476.76     23.45 o 
   6   4   1      401.80      349.43     22.94 o 
   7   4   1      104.50       90.76      9.65 o 
   8   4   1      195.50      168.96     14.38 o 
   9   4   1        4.95        6.38      4.25 o 
  10   4   1       78.24       68.91      8.63 o 
  11   4   1       81.81       78.66     10.95 o 
  12   4   1     1145.79     1416.80    105.15 o 
  13   4   1       29.90       35.80     11.09 o 
  14   4   1      223.73      252.65     20.30 o 
  15   4   1       22.91       27.40      9.21 o 
  16   4   1       10.27        7.00      8.86 o 
  17   4   1        8.36       31.80     10.79 o 
  18   4   1        1.70       26.23     13.52 o 
  19   4   1        2.88        0.56      9.01 o 
  20   4   1        0.02       -2.72     11.35 o 
  21   4   1        0.02        5.89     12.43 o 
  22   4   1        6.35        4.01      9.57 o 
  23   4   1        0.10        4.59      6.71 o 
  24   4   1        0.50        5.35      5.70 o 
  25   4   1        0.41       -1.47      3.98 o 
  26   4   1        0.01        1.78      4.92 o 
 -25   5   1        0.86       16.85     11.19 o 
 -24   5   1        1.05       12.16      9.86 o 
 -23   5   1        3.33        7.03      8.49 o 
 -22   5   1        0.15        2.78     12.50 o 
 -21   5   1        1.75        0.60     10.05 o 
 -20   5   1        2.62       -5.16     19.21 o 
 -19   5   1       14.41       22.61     11.91 o 
 -18   5   1        0.45        6.51     12.38 o 
 -17   5   1       55.85       17.59     18.80 o 
 -16   5   1        1.31        5.13      5.35 o 
 -15   5   1       22.19       25.50      5.95 o 
 -14   5   1        5.67       13.29      6.30 o 
 -13   5   1       48.89       41.08      6.96 o 
 -12   5   1       82.62       93.63     11.89 o 
 -11   5   1        4.69        3.84      6.22 o 
 -10   5   1      187.33      190.30     14.90 o 
  -9   5   1       59.13       76.10      9.74 o 
  -8   5   1      229.83      250.22     15.35 o 
  -7   5   1      447.47      450.62     24.78 o 
  -6   5   1      127.67      123.30     11.34 o 
  -5   5   1       49.32       54.69      8.13 o 
  -4   5   1        1.51        6.03      2.56 o 
  -3   5   1      277.88      298.43     23.49 o 
  -2   5   1       41.18       32.37      5.42 o 
  -1   5   1      102.86      134.42     12.30 o 
   0   5   1      599.69      590.74     33.53 o 
   1   5   1      303.00      321.23     22.81 o 
   2   5   1      170.57      194.08     15.60 o 
   3   5   1      215.78      191.73     14.08 o 
   4   5   1      331.05      390.86     23.48 o 
   5   5   1        2.37        8.32      4.30 o 
   6   5   1        7.83       10.79      5.44 o 
   7   5   1       24.89       25.48      4.34 o 
   8   5   1      756.77      704.46     57.08 o 
   9   5   1      484.63      495.33     30.79 o 
  10   5   1      120.85      109.11     12.06 o 
  11   5   1        2.51       -0.43      3.38 o 
  12   5   1        4.59        0.43      8.45 o 
  13   5   1       67.48       64.86     16.35 o 
  14   5   1        2.75       -7.32      9.56 o 
  15   5   1        0.12       11.18     11.31 o 
  16   5   1       14.23       21.21     13.18 o 
  17   5   1        8.92       -6.02     12.20 o 
  18   5   1        7.35      -10.33     10.33 o 
  19   5   1        3.35      -10.95     10.95 o 
  20   5   1       11.53       14.73      6.99 o 
  21   5   1        0.07        9.35     10.56 o 
  22   5   1        1.00        4.54      7.08 o 
  23   5   1        0.86       -0.25      4.94 o 
  24   5   1        1.73        6.63      3.93 o 
 -23   6   1        0.82        5.93     12.98 o 
 -22   6   1        1.44      -13.60     13.60 o 
 -21   6   1        7.50        5.71     11.22 o 
 -20   6   1        0.09       -0.03     11.38 o 
 -19   6   1       17.49       13.62     10.91 o 
 -18   6   1       10.74       15.87     10.72 o 
 -17   6   1        3.26       -3.17      9.85 o 
 -16   6   1        6.90        5.00      9.78 o 
 -15   6   1        0.05        3.52      6.25 o 
 -14   6   1       17.62       21.88      7.02 o 
 -13   6   1       51.25       60.20      9.31 o 
 -12   6   1       39.81       36.35      7.59 o 
 -11   6   1       59.60       51.82      6.54 o 
 -10   6   1       17.82       18.39      5.20 o 
  -9   6   1       44.76       51.66      7.11 o 
  -8   6   1        0.03        1.58      5.23 o 
  -7   6   1       31.73       12.91      5.86 o 
  -6   6   1        9.78       16.03      4.46 o 
  -5   6   1      380.24      378.36     32.27 o 
  -4   6   1       70.70       77.50     12.12 o 
  -3   6   1      237.69      256.10     17.51 o 
  -2   6   1      171.37      238.87     22.50 o 
  -1   6   1        2.44       13.74      6.97 o 
   0   6   1      137.82      160.86     16.65 o 
   1   6   1        0.41        7.95      4.72 o 
   2   6   1        4.40       18.75      5.97 o 
   3   6   1      100.92      116.49     14.77 o 
   4   6   1        3.83        4.05      7.29 o 
   5   6   1        9.08        8.40      3.41 o 
   6   6   1      288.05      268.08     16.39 o 
   7   6   1        7.79       13.64      6.46 o 
   8   6   1       15.23       14.30      5.39 o 
   9   6   1        0.41        7.91      7.58 o 
  10   6   1        0.02        1.74      4.98 o 
  11   6   1       40.06       41.00      8.14 o 
  12   6   1        0.10        5.76      4.15 o 
  13   6   1       89.18      109.73     16.03 o 
  14   6   1      102.76       73.85     17.80 o 
  15   6   1        3.52       16.68     10.08 o 
  16   6   1        1.30       12.14      7.72 o 
  17   6   1        2.25        3.94      7.25 o 
  18   6   1        4.70       14.87      5.24 o 
  19   6   1        1.13       -4.33      6.47 o 
  20   6   1        0.00       -2.33      7.59 o 
  21   6   1        5.03       -2.15      5.18 o 
  22   6   1        0.64        9.57      3.84 o 
  23   6   1        0.39        3.77      3.46 o 
 -21   7   1        0.02       10.35     12.80 o 
 -20   7   1        0.62       11.37     11.03 o 
 -19   7   1        1.81        1.02     12.49 o 
 -18   7   1        0.00        3.81     12.13 o 
 -17   7   1        2.55       -0.76      8.83 o 
 -16   7   1       27.91       25.13      8.02 o 
 -15   7   1       52.35       35.83      9.94 o 
 -14   7   1       18.19       10.27      9.59 o 
 -13   7   1        0.06        6.73      7.00 o 
 -12   7   1        2.56        3.47      5.70 o 
 -11   7   1       28.95       31.01      8.49 o 
 -10   7   1        1.81        5.69      3.91 o 
  -9   7   1       12.60       16.24      5.59 o 
  -8   7   1       22.91       23.53      7.30 o 
  -7   7   1       25.48       33.86      7.55 o 
  -6   7   1        8.27        7.16      8.31 o 
  -5   7   1        6.11        5.78      7.75 o 
  -4   7   1       72.69       79.88      9.38 o 
  -3   7   1        6.08       16.06      5.54 o 
  -2   7   1       18.98       20.75      9.12 o 
  -1   7   1       80.80       51.77     15.62 o 
   0   7   1       39.12       42.74      9.85 o 
   1   7   1       37.25       54.03      8.92 o 
   2   7   1       21.51       24.47      8.95 o 
   3   7   1        5.45       14.23      9.52 o 
   4   7   1       24.26       48.41      8.47 o 
   5   7   1       16.16       12.99      5.86 o 
   6   7   1        4.57        6.36      4.72 o 
   7   7   1        1.03       -0.25      6.80 o 
   8   7   1        0.59       -2.97      6.55 o 
   9   7   1       22.19       18.33      8.77 o 
  10   7   1        6.84       13.69      8.30 o 
  11   7   1        5.69       14.28      7.63 o 
  12   7   1       15.91       21.54      6.73 o 
  13   7   1        2.88        3.92      9.79 o 
  14   7   1       13.02        9.14      5.17 o 
  15   7   1        0.08       14.21      6.24 o 
  16   7   1       10.96        4.16      6.04 o 
  17   7   1       26.33        9.82      7.05 o 
  18   7   1        2.94        2.72      3.87 o 
  19   7   1        1.14       -1.50      3.36 o 
  20   7   1        0.00        2.31      4.02 o 
 -18   8   1        5.47       -3.44     11.22 o 
 -17   8   1        0.28       10.13     14.86 o 
 -16   8   1        0.51        6.19      8.83 o 
 -15   8   1        0.01        3.46      8.57 o 
 -14   8   1        0.98       15.93     12.07 o 
 -13   8   1       18.45       10.55     11.13 o 
 -12   8   1       17.81        8.52      6.99 o 
 -11   8   1       14.45        8.73      5.66 o 
 -10   8   1       12.65       22.01      9.03 o 
  -9   8   1        0.00       -7.23      7.23 o 
  -8   8   1        4.23        3.56      5.27 o 
  -7   8   1        1.02       10.48      6.95 o 
  -6   8   1        4.84        0.88      4.69 o 
  -5   8   1        8.55       11.06      6.02 o 
  -4   8   1       32.70       37.00      9.72 o 
  -3   8   1        9.43       12.21      4.83 o 
  -2   8   1       17.39       13.53      6.47 o 
  -1   8   1        3.04        6.26      7.84 o 
   0   8   1        0.08        4.68      7.64 o 
   1   8   1        1.86       -7.62      9.39 o 
   2   8   1        6.75       24.98      8.67 o 
   3   8   1        2.71        5.37     10.42 o 
   4   8   1        0.94       10.09     11.72 o 
   5   8   1       40.80       50.46     10.63 o 
   6   8   1       16.47        4.94      9.52 o 
   7   8   1        4.09       12.00      7.02 o 
   8   8   1        0.23        1.31      6.72 o 
   9   8   1        0.08       21.93     14.98 o 
  10   8   1        3.85       26.30     13.94 o 
  11   8   1        0.02        7.52     18.03 o 
  12   8   1        0.24       -7.93     21.56 o 
  13   8   1        8.84        6.58     10.38 o 
  14   8   1        2.75       -3.05     10.00 o 
  15   8   1        7.88       -3.27      8.33 o 
  16   8   1        1.76       13.55      6.82 o 
  17   8   1        0.96        4.91      9.93 o 
 -14   9   1        6.05        6.75     17.22 o 
 -13   9   1        1.62       -0.76     28.36 o 
 -12   9   1        0.65       -0.24     18.49 o 
 -11   9   1        0.02       16.63     12.81 o 
 -10   9   1        0.87       -1.62     24.10 o 
  -9   9   1        5.96        7.20      9.36 o 
  -8   9   1        6.54       13.29     10.23 o 
  -7   9   1        7.35        1.35      8.98 o 
  -6   9   1       17.40       23.37      8.25 o 
  -5   9   1        1.67        5.53      6.43 o 
  -4   9   1        8.55       14.34      6.96 o 
  -3   9   1        7.53       21.33      8.85 o 
  -2   9   1        1.19        8.27     10.63 o 
  -1   9   1        2.58        9.53      6.91 o 
   0   9   1        5.43        7.97      9.32 o 
   1   9   1       15.56       19.45      6.53 o 
   2   9   1        6.32       14.80      6.46 o 
   3   9   1        5.59       -2.60      7.63 o 
   4   9   1        1.67        7.05      6.35 o 
   5   9   1        0.28        0.65      6.07 o 
   6   9   1        0.03       -5.14      5.54 o 
   7   9   1        2.30      -12.37     12.37 o 
   8   9   1        1.54       -2.71     10.57 o 
   9   9   1        5.49        1.18      8.71 o 
  10   9   1        5.24       17.97      7.88 o 
  11   9   1        2.56        0.46      9.42 o 
  12   9   1        0.34       -5.10      9.41 o 
  13   9   1        1.91       -8.18      8.18 o 
  -7  10   1        1.38        6.28      4.91 o 
  -6  10   1        0.00        7.59      8.03 o 
  -5  10   1        0.39        4.01      6.66 o 
  -4  10   1        4.22        0.48      5.34 o 
  -3  10   1        7.67       -2.05      5.24 o 
  -2  10   1        2.49        5.29      5.99 o 
  -1  10   1        2.48       11.61      5.15 o 
   0  10   1        1.98        1.96      7.05 o 
   1  10   1        0.01        5.73      7.24 o 
   2  10   1        0.28        0.11      5.66 o 
   3  10   1        0.97        5.31      4.96 o 
   4  10   1        6.67        4.56      5.20 o 
   5  10   1        7.34       12.97      4.72 o 
   6  10   1        3.01       -1.01      7.92 o 
 -29   0   2        2.95       18.27     10.84 o 
 -28   0   2        3.11        3.18     25.34 o 
 -27   0   2        0.00       -2.52     14.93 o 
 -26   0   2        0.22       -6.14      7.92 o 
 -25   0   2       10.62       17.78      9.34 o 
 -24   0   2       10.42       13.72     11.49 o 
 -23   0   2       41.72       14.68     16.95 o 
 -22   0   2        1.38       -0.69      9.03 o 
 -21   0   2        9.74       19.86      8.53 o 
 -20   0   2        2.96       17.87     14.10 o 
 -19   0   2      361.68      283.48     26.97 o 
 -18   0   2      442.86      398.23     30.44 o 
 -17   0   2        3.74       15.71      7.58 o 
 -16   0   2      222.10      233.96     25.92 o 
 -15   0   2      843.53      879.02     59.03 o 
 -14   0   2      444.92      457.85     32.46 o 
 -13   0   2     1184.44     1270.13     84.97 o 
 -12   0   2        0.75        4.58      5.78 o 
 -11   0   2       51.10       67.58     10.39 o 
 -10   0   2        6.07        7.33      4.81 o 
  -9   0   2       41.98       45.16      5.15 o 
  -8   0   2     1658.42     1672.41     85.35 o 
  -7   0   2     2108.01     2095.00    100.75 o 
  -6   0   2      907.24     1108.82     54.71 o 
  -5   0   2    18943.54    20688.07    835.80 o 
  -4   0   2       34.09       41.94      4.08 o 
  -3   0   2     8246.20     8630.43    443.64 o 
  -2   0   2      201.07      176.63     12.95 o 
  -1   0   2     4107.38     4163.50    179.49 o 
   0   0   2     1557.06     1680.42     84.49 o 
   1   0   2    31080.72    29031.87   1590.26 o 
   2   0   2    10049.71     9482.44    417.00 o 
   3   0   2    12467.43    11947.58    527.86 o 
   4   0   2     3597.38     3629.43    160.37 o 
   5   0   2      579.25      757.81     44.96 o 
   6   0   2     2562.59     2592.19    127.39 o 
   7   0   2        9.07       10.98      4.21 o 
   8   0   2     3430.40     3836.12    190.79 o 
   9   0   2     3251.06     3491.17    117.64 o 
  10   0   2      701.90      697.67     29.15 o 
  11   0   2     2414.65     2642.99    108.35 o 
  12   0   2      820.16      934.71     87.98 o 
  13   0   2      834.20      889.24     67.34 o 
  14   0   2       29.60       36.61      8.58 o 
  15   0   2      180.56      157.87     37.78 o 
  16   0   2      456.97      587.65     69.05 o 
  17   0   2      218.10      183.06     19.95 o 
  18   0   2       11.66       21.45     16.79 o 
  19   0   2       29.83       26.67      9.50 o 
  20   0   2      130.34      115.26     29.11 o 
  21   0   2        0.38       14.37      9.81 o 
  22   0   2       43.20       24.33     10.53 o 
  23   0   2       16.75        2.34     18.47 o 
  24   0   2        6.88        8.77     24.92 o 
  25   0   2        3.46        1.22     11.80 o 
  26   0   2        5.29       14.13     15.24 o 
  27   0   2        6.09       36.63     15.02 o 
 -29   1   2        0.53       -1.16      6.42 o 
 -28   1   2        1.30        7.29      6.44 o 
 -27   1   2        2.50        6.06      7.42 o 
 -26   1   2        4.79       -2.55      7.12 o 
 -25   1   2        3.28        2.02      5.99 o 
 -24   1   2        0.08        8.67      7.59 o 
 -23   1   2        0.14       -0.67      7.47 o 
 -22   1   2        1.18        8.90      5.41 o 
 -21   1   2        0.27       -1.46      8.71 o 
 -20   1   2       32.41       25.72      6.89 o 
 -19   1   2      280.35      259.18     19.90 o 
 -18   1   2       16.05       19.55      8.57 o 
 -17   1   2      183.96      206.58     20.43 o 
 -16   1   2       27.75       19.67      8.01 o 
 -15   1   2      653.01      697.93     42.42 o 
 -14   1   2        0.38        2.85      4.38 o 
 -13   1   2      108.69       91.16      8.67 o 
 -12   1   2      323.13      277.37     15.72 o 
 -11   1   2      527.50      443.58     23.75 o 
 -10   1   2       33.62       36.35      4.16 o 
  -9   1   2     1402.46     1468.72     55.43 o 
  -8   1   2     1493.62     1656.82     66.37 o 
  -7   1   2     1766.26     1878.17     68.51 o 
  -6   1   2       34.47       33.21      2.94 o 
  -5   1   2     6533.65     7334.17    227.50 o 
  -4   1   2      500.16      454.61     19.24 o 
  -3   1   2     5951.70     6424.43    189.66 o 
  -2   1   2     1387.98     1523.11     56.89 o 
  -1   1   2    10597.73    11175.28    329.92 o 
   0   1   2      394.00      470.30     19.11 o 
   1   1   2     3401.61     3557.75    110.25 o 
   2   1   2     3112.56     2840.87     87.82 o 
   3   1   2       91.17       93.47      5.46 o 
   4   1   2     2635.79     2626.57     82.08 o 
   5   1   2     6322.63     6380.01    197.50 o 
   6   1   2     3554.92     3527.51    115.76 o 
   7   1   2      231.40      194.94     11.81 o 
   8   1   2        0.38        4.58      3.04 o 
   9   1   2     1212.31     1267.07     30.77 o 
  10   1   2      211.17      227.24     13.55 o 
  11   1   2        0.32        5.35      2.80 o 
  12   1   2      457.35      488.52     25.50 o 
  13   1   2      390.91      418.59     27.21 o 
  14   1   2     1012.62     1175.65     68.20 o 
  15   1   2      227.72      232.43     12.19 o 
  16   1   2       19.55       17.73      4.54 o 
  17   1   2      279.70      287.92     25.42 o 
  18   1   2        9.72        9.01      5.27 o 
  19   1   2        0.70        9.22      5.63 o 
  20   1   2       14.59        9.70      7.34 o 
  21   1   2        0.04        8.15      5.29 o 
  22   1   2      117.25       84.63     21.58 o 
  23   1   2       49.73       32.86     13.40 o 
  24   1   2        0.01       -0.50      8.51 o 
  25   1   2        0.83       -0.87      9.94 o 
  26   1   2        0.85        3.40      8.32 o 
  27   1   2        3.05       10.34     13.15 o 
 -28   2   2        7.22        4.24      6.94 o 
 -27   2   2        5.58        7.50      9.25 o 
 -26   2   2        0.16       -4.06     10.34 o 
 -25   2   2        2.61        0.06     10.49 o 
 -24   2   2        6.63       15.98      5.68 o 
 -23   2   2       38.57       44.83      8.55 o 
 -22   2   2       52.14       31.93      8.73 o 
 -21   2   2       39.58       27.36      7.35 o 
 -20   2   2        9.26       10.02      8.53 o 
 -19   2   2        3.30       -7.90      8.33 o 
 -18   2   2        7.79       12.73      6.82 o 
 -17   2   2       79.10       71.67      9.46 o 
 -16   2   2       88.32       93.94     11.35 o 
 -15   2   2      158.31      156.25     14.88 o 
 -14   2   2       44.16       28.14      5.28 o 
 -13   2   2      147.84      151.07     13.43 o 
 -12   2   2       95.84      126.51     10.34 o 
 -11   2   2       49.83       47.33      4.91 o 
 -10   2   2        0.14       -1.95      3.37 o 
  -9   2   2       12.22        6.57      3.45 o 
  -8   2   2       67.40       66.10      4.18 o 
  -7   2   2    10572.76    11457.62    418.26 o 
  -6   2   2      275.79      272.07     16.90 o 
  -5   2   2      115.72       89.19      5.71 o 
  -4   2   2      305.14      212.59     11.87 o 
  -3   2   2       26.84       32.98      2.43 o 
  -2   2   2       21.27       32.37      2.45 o 
  -1   2   2       37.60       34.91      2.47 o 
   0   2   2        0.13        4.02      3.13 o 
   1   2   2     1621.11     1512.63     78.52 o 
   2   2   2      704.28      620.06     23.23 o 
   3   2   2        4.11        9.47      2.80 o 
   4   2   2        0.80       10.83      2.35 o 
   5   2   2      665.67      646.97     24.50 o 
   6   2   2       74.34       50.50      6.69 o 
   7   2   2      441.38      490.29     14.53 o 
   8   2   2      672.52      750.78     19.73 o 
   9   2   2      170.13      179.01     11.77 o 
  10   2   2     1384.80     1539.03     48.94 o 
  11   2   2      745.97      890.06     44.47 o 
  12   2   2      452.68      429.76     25.65 o 
  13   2   2       30.76       37.06     14.31 o 
  14   2   2       39.85       30.99      7.71 o 
  15   2   2      109.02      146.76     14.40 o 
  16   2   2       39.34       57.26     14.90 o 
  17   2   2        3.82        7.50     10.38 o 
  18   2   2       71.49       77.92     11.60 o 
  19   2   2       54.63       99.06     15.21 o 
  20   2   2       47.52       48.23      8.52 o 
  21   2   2       15.65       33.79      8.58 o 
  22   2   2        0.31       -2.58      9.28 o 
  23   2   2        4.46        0.39      6.37 o 
  24   2   2        0.23        6.47      9.59 o 
  25   2   2        9.11        5.10      8.30 o 
  26   2   2       17.52       13.23      5.01 o 
  27   2   2        2.61       -1.32      5.03 o 
 -28   3   2        7.90       26.49     20.37 o 
 -27   3   2        1.87       -0.95      7.28 o 
 -26   3   2        5.33       15.42      8.63 o 
 -25   3   2        7.60       13.06      7.14 o 
 -24   3   2        9.51       15.01     10.43 o 
 -23   3   2        0.45       13.77      9.10 o 
 -22   3   2        1.51        9.95     11.99 o 
 -21   3   2       23.57       28.26      7.31 o 
 -20   3   2       93.43       59.87     15.41 o 
 -19   3   2       89.90       83.04     13.44 o 
 -18   3   2      135.38      141.21     16.73 o 
 -17   3   2        1.57        2.90      6.26 o 
 -16   3   2      198.14      171.88     12.06 o 
 -15   3   2        0.68        2.47      4.29 o 
 -14   3   2        0.85        3.72      6.18 o 
 -13   3   2       42.14       52.07      7.44 o 
 -12   3   2      340.48      340.39     24.48 o 
 -11   3   2      255.25      256.67     18.02 o 
 -10   3   2      511.21      541.36     25.44 o 
  -9   3   2       10.26       10.47      2.92 o 
  -8   3   2        3.75        6.69      3.71 o 
  -7   3   2       10.06       24.86      3.00 o 
  -6   3   2       55.59       55.16      5.64 o 
  -5   3   2      199.64      201.20     11.27 o 
  -4   3   2     1423.04     1555.70     75.62 o 
  -3   3   2      600.31      570.39     27.10 o 
  -2   3   2      264.74      207.58     16.98 o 
  -1   3   2      650.74      579.73     26.46 o 
   0   3   2      712.70      699.61     32.64 o 
   1   3   2     1491.49     1534.28     58.80 o 
   2   3   2        1.18        7.36      2.27 o 
   3   3   2     1138.59     1369.18     52.31 o 
   4   3   2      387.65      323.70     17.04 o 
   5   3   2      241.70      225.26     11.94 o 
   6   3   2      107.54      118.11      8.75 o 
   7   3   2      260.50      272.89     17.22 o 
   8   3   2      914.52      944.25     53.36 o 
   9   3   2       33.07       21.05      7.30 o 
  10   3   2      295.27      269.21     21.03 o 
  11   3   2       77.17       80.56     10.40 o 
  12   3   2        3.67        3.85      4.02 o 
  13   3   2      184.93      229.52     32.67 o 
  14   3   2      352.70      404.37     20.59 o 
  15   3   2        2.45       11.00      5.30 o 
  16   3   2      140.01      124.58     13.84 o 
  17   3   2        6.86       12.55      8.94 o 
  18   3   2       24.45       32.72      9.45 o 
  19   3   2        8.50       14.12     11.23 o 
  20   3   2        0.20       19.65     11.71 o 
  21   3   2        1.94       22.10      7.27 o 
  22   3   2        6.83       10.24      8.10 o 
  23   3   2        8.17        5.50      8.28 o 
  24   3   2       27.37       11.15      8.01 o 
  25   3   2        4.03        3.01      6.01 o 
  26   3   2        4.89       -4.87      5.73 o 
 -26   4   2        0.15        9.59      9.23 o 
 -25   4   2        0.65        8.47      8.58 o 
 -24   4   2        8.62       11.92     12.73 o 
 -23   4   2        2.81        6.36      9.60 o 
 -22   4   2       96.86       99.70     18.96 o 
 -21   4   2       12.59       18.04     13.65 o 
 -20   4   2       12.92        3.50      5.57 o 
 -19   4   2        0.60        4.54      7.55 o 
 -18   4   2       12.65       20.19      9.17 o 
 -17   4   2       43.25       42.01      6.99 o 
 -16   4   2      105.58      119.92     10.63 o 
 -15   4   2        2.74        9.58      6.30 o 
 -14   4   2      263.80      263.33     15.97 o 
 -13   4   2       54.28       45.58      7.72 o 
 -12   4   2      209.23      214.71     11.91 o 
 -11   4   2        8.23        6.41      4.95 o 
 -10   4   2       78.06       68.72      7.76 o 
  -9   4   2       42.57       41.32      6.44 o 
  -8   4   2      379.19      445.71     28.22 o 
  -7   4   2      321.72      248.86     17.05 o 
  -6   4   2     1179.78     1175.27     62.88 o 
  -5   4   2        6.80       10.22      3.90 o 
  -4   4   2      701.11      735.44     23.89 o 
  -3   4   2       60.43       60.76      7.13 o 
  -2   4   2        0.90       11.62      4.28 o 
  -1   4   2      616.11      691.53     28.95 o 
   0   4   2       20.31       19.54      5.28 o 
   1   4   2       40.31       55.41      6.62 o 
   2   4   2     1058.97      941.44     46.27 o 
   3   4   2       82.12       83.86      8.36 o 
   4   4   2      475.96      503.67     20.47 o 
   5   4   2      295.64      270.13     19.43 o 
   6   4   2      728.87      683.30     33.07 o 
   7   4   2       73.96       71.19      6.73 o 
   8   4   2        3.81        5.13      2.68 o 
   9   4   2        1.00       -5.55      5.55 o 
  10   4   2      823.37      902.82     57.84 o 
  11   4   2       95.08       61.85     10.18 o 
  12   4   2        0.12       16.40      8.64 o 
  13   4   2        2.28        3.40      9.67 o 
  14   4   2      162.42      151.47     21.15 o 
  15   4   2        0.40        6.11     10.05 o 
  16   4   2        4.79       33.57     12.32 o 
  17   4   2       17.26       29.42     11.92 o 
  18   4   2       50.69       66.13     10.73 o 
  19   4   2        5.96       23.66      9.77 o 
  20   4   2       16.09       33.62     11.63 o 
  21   4   2        6.04       14.49      7.08 o 
  22   4   2       16.30       21.75      6.35 o 
  23   4   2        0.96        6.87      5.25 o 
  24   4   2        0.01        4.14      6.70 o 
  25   4   2        1.84        6.01      4.98 o 
 -25   5   2        1.48       18.69      9.36 o 
 -24   5   2       12.79       21.45      9.95 o 
 -23   5   2        0.95        8.03     12.24 o 
 -22   5   2        9.30       14.88     11.20 o 
 -21   5   2        3.79       -6.23      9.33 o 
 -20   5   2       17.90       22.04     13.70 o 
 -19   5   2       11.59       16.64      9.12 o 
 -18   5   2       25.40       21.47      8.36 o 
 -17   5   2       14.57        9.62      9.95 o 
 -16   5   2       48.53       60.19      9.94 o 
 -15   5   2        0.23        4.20      6.17 o 
 -14   5   2        0.88        1.43      8.64 o 
 -13   5   2        7.98       23.73      5.67 o 
 -12   5   2       45.91       54.08      7.79 o 
 -11   5   2      255.45      223.08     16.48 o 
 -10   5   2      778.26      843.02     43.85 o 
  -9   5   2        5.15        5.87      5.41 o 
  -8   5   2      258.15      214.57     17.46 o 
  -7   5   2       38.31       24.22      5.98 o 
  -6   5   2      436.76      442.09     24.73 o 
  -5   5   2       69.77       42.60      8.90 o 
  -4   5   2      253.98      281.75     20.29 o 
  -3   5   2       81.52       68.36      8.14 o 
  -2   5   2      327.37      331.82     27.37 o 
  -1   5   2      170.62      186.87     15.45 o 
   0   5   2      814.41      865.19     47.41 o 
   1   5   2        2.12       12.74      6.28 o 
   2   5   2      304.89      307.26     18.16 o 
   3   5   2       43.01       47.06      7.49 o 
   4   5   2       26.93       19.64      4.98 o 
   5   5   2       56.91       46.82      8.25 o 
   6   5   2      233.80      185.88     23.37 o 
   7   5   2       37.54       28.19      5.63 o 
   8   5   2      834.51      802.42     63.19 o 
   9   5   2        1.18        2.28      4.68 o 
  10   5   2       20.48       24.89      5.79 o 
  11   5   2        2.07       25.06      6.95 o 
  12   5   2       40.36       60.01     14.00 o 
  13   5   2       37.48       65.04     16.75 o 
  14   5   2       18.88       23.44      9.06 o 
  15   5   2       25.81       53.21     11.42 o 
  16   5   2       51.05       63.10     10.52 o 
  17   5   2        0.22       16.26      7.89 o 
  18   5   2        8.01       32.21     18.58 o 
  19   5   2        3.41        1.23     10.17 o 
  20   5   2        0.60        1.50      6.93 o 
  21   5   2        9.62        9.99      6.72 o 
  22   5   2        1.81       -4.37      6.29 o 
  23   5   2        0.99        2.60      5.18 o 
  24   5   2        0.96        1.18      3.59 o 
 -23   6   2        0.35       10.25      9.25 o 
 -22   6   2        1.97        7.91     14.52 o 
 -21   6   2        4.15      -10.26     13.02 o 
 -20   6   2        0.36       22.33      8.70 o 
 -19   6   2        2.64       10.63      7.58 o 
 -18   6   2        3.61       26.20      8.21 o 
 -17   6   2        0.15        7.97     11.48 o 
 -16   6   2       19.21       32.02      7.81 o 
 -15   6   2        3.26       11.81      6.01 o 
 -14   6   2      153.28      126.98     15.70 o 
 -13   6   2      128.31      101.92     12.41 o 
 -12   6   2       90.26       80.65     10.18 o 
 -11   6   2        1.27        3.36      3.85 o 
 -10   6   2       11.19       13.61      5.45 o 
  -9   6   2       17.01       32.46      5.94 o 
  -8   6   2       98.68      100.50     11.31 o 
  -7   6   2       11.99       13.39      5.59 o 
  -6   6   2       56.07       53.99      8.83 o 
  -5   6   2       52.45       72.44     10.71 o 
  -4   6   2      337.48      356.83     20.74 o 
  -3   6   2      310.69      347.24     20.59 o 
  -2   6   2      142.83      125.51     15.80 o 
  -1   6   2        0.60        6.86      7.97 o 
   0   6   2       89.79       95.31     13.76 o 
   1   6   2      161.58      141.35     18.81 o 
   2   6   2      352.85      403.74     20.57 o 
   3   6   2      189.66      212.37     15.97 o 
   4   6   2      154.94      160.98     13.33 o 
   5   6   2       59.67       26.77     12.54 o 
   6   6   2       34.58       36.44      6.04 o 
   7   6   2       30.95       19.27      9.94 o 
   8   6   2        4.01        4.10      5.72 o 
   9   6   2        2.99        6.31      3.19 o 
  10   6   2        0.04       -2.40      4.86 o 
  11   6   2       35.35       35.88      8.72 o 
  12   6   2       17.77       15.38      9.33 o 
  13   6   2        0.14       10.84      6.53 o 
  14   6   2       17.93       14.84      8.29 o 
  15   6   2        4.05        0.95      7.63 o 
  16   6   2        3.61        3.91      7.36 o 
  17   6   2       44.38       24.67     10.53 o 
  18   6   2        4.29        5.49      5.57 o 
  19   6   2        6.93        6.80      6.79 o 
  20   6   2        1.33        5.19      4.06 o 
  21   6   2        0.82        4.49      5.13 o 
  22   6   2        0.18        2.50      3.97 o 
 -21   7   2        0.05        9.68     14.79 o 
 -20   7   2        1.13       -9.70     14.84 o 
 -19   7   2        4.24       19.65     10.35 o 
 -18   7   2        2.03        5.42      8.60 o 
 -17   7   2        0.01        4.17     16.10 o 
 -16   7   2        4.48        7.85     11.00 o 
 -15   7   2        7.54       13.63     11.45 o 
 -14   7   2       11.32       14.33      9.30 o 
 -13   7   2        1.13        9.90     12.21 o 
 -12   7   2       11.18        8.75      9.71 o 
 -11   7   2       10.08       16.67      9.88 o 
 -10   7   2       60.82       63.78      8.66 o 
  -9   7   2       64.13       62.35      8.99 o 
  -8   7   2       48.25       28.90      8.00 o 
  -7   7   2       76.64       73.85     10.31 o 
  -6   7   2       12.93       13.19      6.65 o 
  -5   7   2        2.88       -8.11      8.11 o 
  -4   7   2        4.30       -8.65      8.65 o 
  -3   7   2        1.84       -1.39      9.15 o 
  -2   7   2       92.61       90.94     11.12 o 
  -1   7   2       34.14       48.28     12.10 o 
   0   7   2       48.13       50.20     10.29 o 
   1   7   2       18.58       49.40      9.10 o 
   2   7   2        0.37       -3.70      8.17 o 
   3   7   2        8.37        7.19      6.91 o 
   4   7   2        3.91       -3.89      7.41 o 
   5   7   2       48.42       69.10     12.32 o 
   6   7   2       30.13       34.33      8.82 o 
   7   7   2       61.28       20.79     14.76 o 
   8   7   2        6.79       -1.93      4.27 o 
   9   7   2       10.00       15.11      4.57 o 
  10   7   2        0.86        7.83      5.56 o 
  11   7   2        2.39        6.19     11.21 o 
  12   7   2        5.08        7.36      8.18 o 
  13   7   2        1.97        6.75      5.16 o 
  14   7   2        0.38       10.72      7.10 o 
  15   7   2        2.61       -6.08      6.08 o 
  16   7   2        0.13        6.09      5.20 o 
  17   7   2        9.62       -3.08      4.52 o 
  18   7   2        0.22       -2.96      5.78 o 
  19   7   2        3.56        5.48      6.40 o 
  20   7   2        0.01       -0.14      3.51 o 
 -18   8   2        0.36       15.27     13.71 o 
 -17   8   2        2.51       11.08     12.10 o 
 -16   8   2        4.02       -9.42     16.44 o 
 -15   8   2        2.37        0.58     12.51 o 
 -14   8   2        0.98        4.67     11.39 o 
 -13   8   2        8.75       11.37     13.26 o 
 -12   8   2        5.22       14.16     11.85 o 
 -11   8   2        2.92       10.40     11.27 o 
 -10   8   2        0.74       -7.50      7.50 o 
  -9   8   2        0.47        1.53      7.77 o 
  -8   8   2        0.11       -3.60      6.35 o 
  -7   8   2       12.86       12.33      5.96 o 
  -6   8   2        1.07       -0.45      6.93 o 
  -5   8   2        5.82       22.33     10.55 o 
  -4   8   2       24.49       13.90      8.55 o 
  -3   8   2        1.79       17.00      9.11 o 
  -2   8   2       10.87       38.13      9.70 o 
  -1   8   2        1.83        4.40     12.67 o 
   0   8   2        1.05        2.30     13.20 o 
   1   8   2        5.05        6.38      9.29 o 
   2   8   2        3.68        3.53      6.12 o 
   3   8   2       15.86       27.40      8.52 o 
   4   8   2       10.31       13.97      7.84 o 
   5   8   2       14.14       23.74      8.46 o 
   6   8   2        2.82        5.17      6.19 o 
   7   8   2        2.90        5.98      6.78 o 
   8   8   2        0.20        4.37      8.69 o 
   9   8   2        0.00       -9.01     10.10 o 
  10   8   2        4.16       17.17     28.06 o 
  11   8   2        3.06        3.45      8.01 o 
  12   8   2        1.03       -3.10      9.37 o 
  13   8   2        0.11       -5.83      5.92 o 
  14   8   2        0.29       -2.26      5.32 o 
  15   8   2        0.02        5.98      5.06 o 
  16   8   2        1.42       -5.69      5.69 o 
  17   8   2        0.25        0.17      4.52 o 
 -14   9   2        1.22       -1.87     18.60 o 
 -13   9   2        6.19       36.01     21.25 o 
 -12   9   2        0.37      -11.25     18.87 o 
 -11   9   2        0.07      -20.14     20.14 o 
 -10   9   2        4.74       26.42      9.07 o 
  -9   9   2        4.13       -5.33      9.22 o 
  -8   9   2        1.62      -10.09     10.09 o 
  -7   9   2        1.60        5.17      9.11 o 
  -6   9   2        0.27        5.48      8.72 o 
  -5   9   2        0.53       -1.44      7.66 o 
  -4   9   2        1.71       17.98      8.16 o 
  -3   9   2        1.18       -1.81      8.41 o 
  -2   9   2        0.07        9.57      7.98 o 
  -1   9   2        4.19       14.89      7.57 o 
   0   9   2        2.18        2.46      6.84 o 
   1   9   2        0.07       -5.83      7.48 o 
   2   9   2        0.04        4.16      7.66 o 
   3   9   2        0.13       10.37      5.49 o 
   4   9   2        1.23        6.26      7.73 o 
   5   9   2        0.13        7.03      8.04 o 
   6   9   2        0.74       -7.85     10.33 o 
   7   9   2        1.19      -18.90     18.90 o 
   8   9   2        0.49        1.10     23.63 o 
   9   9   2        9.32       24.79     17.24 o 
  10   9   2        1.15       -3.88     11.35 o 
  11   9   2        0.02       15.88      7.56 o 
  12   9   2        0.03       -3.57      9.53 o 
  13   9   2        0.04        0.03     15.19 o 
  -6  10   2        0.95        2.19      6.70 o 
  -5  10   2        0.86       -7.92      7.92 o 
  -4  10   2        0.00       -1.57      9.10 o 
  -3  10   2        0.47       -6.01      7.01 o 
  -2  10   2        5.89       -4.44      6.36 o 
  -1  10   2        0.17        7.18      5.40 o 
   0  10   2        1.29        3.03      5.25 o 
   1  10   2        0.03        4.74      5.05 o 
   2  10   2        0.29        6.78      5.63 o 
   3  10   2        0.12        2.14      4.77 o 
   4  10   2        0.70        2.99      5.42 o 
   5  10   2        1.46        4.91      5.72 o 
 -29   1   3        4.19       -3.34     10.65 o 
 -28   1   3        2.40        3.75      6.20 o 
 -27   1   3        0.58       -5.26      5.26 o 
 -26   1   3        0.15       -1.17      6.17 o 
 -25   1   3        2.09        4.45      5.79 o 
 -24   1   3        1.13        9.70      9.07 o 
 -23   1   3       29.97       31.51      6.12 o 
 -22   1   3        1.79       -6.05      7.64 o 
 -21   1   3        5.17       12.01      7.32 o 
 -20   1   3        1.42        4.02      7.45 o 
 -19   1   3        1.37       -7.22      7.22 o 
 -18   1   3      181.19      178.30     14.39 o 
 -17   1   3      125.59      117.69     12.66 o 
 -16   1   3       18.33       20.21      7.37 o 
 -15   1   3      349.19      349.63     17.13 o 
 -14   1   3        0.21       -0.27      4.88 o 
 -13   1   3      135.60      121.81     11.13 o 
 -12   1   3      266.78      228.91     15.00 o 
 -11   1   3       21.55       15.12      3.87 o 
 -10   1   3        3.49       -2.92      2.92 o 
  -9   1   3     3858.41     4200.27    147.19 o 
  -8   1   3       67.53       63.71      4.20 o 
  -7   1   3      277.51      238.26     12.95 o 
  -6   1   3      380.45      414.77     25.18 o 
  -5   1   3      215.19      247.56     18.50 o 
  -4   1   3      145.81      117.19      6.38 o 
  -3   1   3      313.07      230.95     12.47 o 
  -2   1   3      102.45       99.99      5.67 o 
  -1   1   3     1401.96     1503.39     56.34 o 
   0   1   3     1787.77     2022.35     76.27 o 
   1   1   3        5.65       13.75      2.55 o 
   2   1   3       19.70       15.85      2.93 o 
   3   1   3      880.14      758.70     28.97 o 
   4   1   3     1140.98     1097.22     43.86 o 
   5   1   3      419.93      497.10     19.08 o 
   6   1   3     1363.47     1330.23     52.02 o 
   7   1   3      849.73      922.85     20.79 o 
   8   1   3      262.30      206.75     11.84 o 
   9   1   3        4.22       10.96      3.99 o 
  10   1   3       21.39       15.74      4.27 o 
  11   1   3        4.78        5.47      3.84 o 
  12   1   3      154.78      165.95     12.50 o 
  13   1   3      125.55      118.79     11.41 o 
  14   1   3       71.22       57.12      8.73 o 
  15   1   3       44.86       54.45      8.27 o 
  16   1   3        0.10       -4.75      4.86 o 
  17   1   3       10.00        3.11      4.41 o 
  18   1   3        0.71       -4.09      6.04 o 
  19   1   3       18.53       21.25      8.29 o 
  20   1   3        8.84        5.68      6.93 o 
  21   1   3        2.05       12.22      8.77 o 
  22   1   3        4.95        6.42      8.08 o 
  23   1   3        0.86        8.75     21.55 o 
  24   1   3        0.15       -9.20      9.20 o 
  25   1   3        1.73       27.26     12.51 o 
  26   1   3        0.06        4.78      7.91 o 
  27   1   3        0.39       14.87      8.56 o 
 -28   2   3        3.95       -3.96      7.95 o 
 -27   2   3        0.53       -2.98      9.00 o 
 -26   2   3        1.37        9.21      9.46 o 
 -25   2   3        2.11       -3.45      6.05 o 
 -24   2   3       11.26       13.79      5.05 o 
 -23   2   3        3.55        1.35      8.04 o 
 -22   2   3       34.47       39.92      8.39 o 
 -21   2   3       10.49       23.12      7.06 o 
 -20   2   3        9.92       24.99     10.03 o 
 -19   2   3       12.67       17.92      6.69 o 
 -18   2   3        4.56        1.79      7.98 o 
 -17   2   3        3.30       10.54      6.00 o 
 -16   2   3       26.17       32.79      6.27 o 
 -15   2   3        0.17        4.15      3.05 o 
 -14   2   3      170.32      147.31     13.24 o 
 -13   2   3       85.49       79.88      7.90 o 
 -12   2   3        7.42        9.23      5.02 o 
 -11   2   3      320.96      303.34     17.90 o 
 -10   2   3      448.53      484.00     22.18 o 
  -9   2   3      159.45      115.26     10.97 o 
  -8   2   3      100.14       78.54      7.15 o 
  -7   2   3       15.87       25.88      3.92 o 
  -6   2   3      147.02      149.30      8.38 o 
  -5   2   3      909.71      999.34     42.55 o 
  -4   2   3       49.95       40.52      2.92 o 
  -3   2   3     1048.23      965.25     38.20 o 
  -2   2   3     3132.43     3368.05    127.36 o 
  -1   2   3      201.07      142.27      8.40 o 
   0   2   3     4637.46     5076.77    169.62 o 
   1   2   3       29.14       42.02      3.00 o 
   2   2   3      592.20      644.42     24.65 o 
   3   2   3       11.72        9.98      2.28 o 
   4   2   3      859.18      836.01     31.79 o 
   5   2   3     6254.77     6559.59    217.72 o 
   6   2   3      231.04      210.27     12.80 o 
   7   2   3      540.62      528.62     17.18 o 
   8   2   3      108.27       79.74      8.10 o 
   9   2   3      102.12      127.83     12.24 o 
  10   2   3       14.25       17.24      4.62 o 
  11   2   3      114.86      112.15     12.57 o 
  12   2   3       48.33       58.38      8.50 o 
  13   2   3       78.17       78.28      9.99 o 
  14   2   3      117.11      117.33     15.38 o 
  15   2   3        1.85       15.48      6.93 o 
  16   2   3        2.71        0.58      7.36 o 
  17   2   3       39.92       44.80     13.35 o 
  18   2   3        1.81       -2.86      7.17 o 
  19   2   3        8.51        1.40      9.84 o 
  20   2   3        0.38       -6.23     10.13 o 
  21   2   3        7.17        6.38      8.29 o 
  22   2   3        2.70       12.83      8.98 o 
  23   2   3       11.04       10.01      6.94 o 
  24   2   3       11.27       -8.63      8.63 o 
  25   2   3        0.62       11.09      6.57 o 
  26   2   3        3.40       -7.19      7.19 o 
 -27   3   3        0.95       -0.43      8.05 o 
 -26   3   3        9.34       11.32      7.83 o 
 -25   3   3        0.29        0.75     10.41 o 
 -24   3   3        2.75        9.56     10.54 o 
 -23   3   3        7.13        5.24      7.83 o 
 -22   3   3       11.11       20.08      6.30 o 
 -21   3   3        0.45       10.78      6.37 o 
 -20   3   3       13.01       20.01      6.45 o 
 -19   3   3        1.40       10.62      9.65 o 
 -18   3   3      198.19      178.97     16.80 o 
 -17   3   3       14.80       14.81      6.93 o 
 -16   3   3      108.90      113.16     11.53 o 
 -15   3   3       14.20       14.19      5.78 o 
 -14   3   3        0.44       13.24      5.11 o 
 -13   3   3       14.65       25.79      5.87 o 
 -12   3   3       15.74       15.83      4.42 o 
 -11   3   3       54.27       52.62      5.48 o 
 -10   3   3        0.97        5.45      4.03 o 
  -9   3   3       33.85       18.95      3.90 o 
  -8   3   3      103.59       82.49      7.85 o 
  -7   3   3      318.33      262.12     13.88 o 
  -6   3   3       50.11       40.33      4.29 o 
  -5   3   3     1777.77     1888.94     59.95 o 
  -4   3   3      188.68      184.85     10.75 o 
  -3   3   3        6.35        3.95      2.47 o 
  -2   3   3        2.43        2.03      4.02 o 
  -1   3   3       12.56        9.49      3.69 o 
   0   3   3     1029.63     1143.63     29.08 o 
   1   3   3      259.37      209.66     12.10 o 
   2   3   3      110.15       64.25      6.10 o 
   3   3   3      807.58      825.26     19.44 o 
   4   3   3      925.94     1009.95     24.61 o 
   5   3   3        0.56        0.84      2.39 o 
   6   3   3      151.82      159.52     11.37 o 
   7   3   3       85.49       49.74     13.77 o 
   8   3   3       50.12       48.45      5.45 o 
   9   3   3      439.85      483.31     23.41 o 
  10   3   3        3.09        5.60      6.07 o 
  11   3   3      408.42      432.48     33.44 o 
  12   3   3       10.11       17.17      5.91 o 
  13   3   3      198.89      238.23     15.33 o 
  14   3   3       86.42       87.30     11.85 o 
  15   3   3        2.29        1.81      7.35 o 
  16   3   3       11.36       15.49      7.80 o 
  17   3   3        0.12       -8.00      8.00 o 
  18   3   3        0.44        1.44      8.92 o 
  19   3   3        9.57       22.51     11.53 o 
  20   3   3        2.02        7.15      8.50 o 
  21   3   3       10.45       14.50      9.37 o 
  22   3   3        0.00       -5.39      8.11 o 
  23   3   3        0.25       -8.28      8.28 o 
  24   3   3        0.32        7.55      5.29 o 
  25   3   3        0.44        0.89      6.28 o 
  26   3   3        1.53       11.36     10.54 o 
 -26   4   3        5.59       21.20      7.83 o 
 -25   4   3        0.69      -10.40     10.40 o 
 -24   4   3        2.56        9.96      8.68 o 
 -23   4   3        0.11       10.90     10.69 o 
 -22   4   3        4.68       23.76     10.94 o 
 -21   4   3        4.25       -1.43      5.95 o 
 -20   4   3        7.83       20.45      8.11 o 
 -19   4   3       11.93        1.88      9.01 o 
 -18   4   3       10.52       16.26      7.58 o 
 -17   4   3       10.71       16.01      6.38 o 
 -16   4   3       20.58       27.10      6.68 o 
 -15   4   3        5.76       -2.91      8.27 o 
 -14   4   3      139.00      103.70     12.82 o 
 -13   4   3        1.76        4.87      5.90 o 
 -12   4   3       32.49       28.38      5.10 o 
 -11   4   3       21.19       33.43      5.94 o 
 -10   4   3       11.16        9.00      6.88 o 
  -9   4   3       77.61       65.97      8.44 o 
  -8   4   3       54.63       56.81      5.86 o 
  -7   4   3      418.48      488.64     24.07 o 
  -6   4   3      136.20      134.16     11.76 o 
  -5   4   3       68.59       81.48      8.04 o 
  -4   4   3      213.84      194.84     13.74 o 
  -3   4   3      330.13      310.13     26.11 o 
  -2   4   3       24.14       27.26      6.14 o 
  -1   4   3      266.39      243.21     16.25 o 
   0   4   3       19.26       29.92      5.21 o 
   1   4   3        0.77       -1.25      6.04 o 
   2   4   3        4.81        2.76      3.56 o 
   3   4   3       16.79       10.29      2.65 o 
   4   4   3       25.86       28.54      3.47 o 
   5   4   3       91.21       81.18      7.60 o 
   6   4   3      365.48      333.65     23.84 o 
   7   4   3      570.78      578.80     36.52 o 
   8   4   3        5.48        3.07      3.97 o 
   9   4   3      270.77      258.00     21.25 o 
  10   4   3       16.40       20.60      5.46 o 
  11   4   3       59.31       60.56     12.55 o 
  12   4   3        5.50       11.81      7.85 o 
  13   4   3       97.67       92.87     11.53 o 
  14   4   3      144.71      119.46     20.74 o 
  15   4   3       34.23       18.15     13.67 o 
  16   4   3        0.05       12.80     11.79 o 
  17   4   3        0.24       -2.87      9.21 o 
  18   4   3        5.75       15.52      8.72 o 
  19   4   3        0.13        9.63      6.87 o 
  20   4   3        2.98       -1.58     10.44 o 
  21   4   3        0.09       -0.41      8.20 o 
  22   4   3        7.02        8.79      6.05 o 
  23   4   3        4.28       -4.12      5.77 o 
  24   4   3        3.24       13.49      4.38 o 
  25   4   3        4.12       -4.02      9.96 o 
 -25   5   3        0.97       -5.58     11.10 o 
 -24   5   3        0.58       29.59     10.84 o 
 -23   5   3        0.92       20.33      9.44 o 
 -22   5   3       23.54       37.68     11.06 o 
 -21   5   3        3.20        8.13     10.71 o 
 -20   5   3       27.66       33.14      9.55 o 
 -19   5   3        0.16       -2.29      9.58 o 
 -18   5   3       15.29       19.93     11.02 o 
 -17   5   3        6.81       10.21      8.77 o 
 -16   5   3        3.24        9.40      5.92 o 
 -15   5   3       25.35       27.50      9.29 o 
 -14   5   3        1.92        4.49      6.43 o 
 -13   5   3       64.51       65.88      8.87 o 
 -12   5   3        0.03        2.26      4.02 o 
 -11   5   3        8.49       11.75      5.93 o 
 -10   5   3      104.15      105.44     10.44 o 
  -9   5   3      229.98      255.65     14.20 o 
  -8   5   3       24.27       43.17      7.88 o 
  -7   5   3       57.25       55.33      8.14 o 
  -6   5   3      167.09      219.54     19.10 o 
  -5   5   3      349.40      355.23     20.19 o 
  -4   5   3      117.89      156.10     16.89 o 
  -3   5   3       72.66       84.15     10.05 o 
  -2   5   3       33.50       16.18      6.45 o 
  -1   5   3      160.76      164.75     17.70 o 
   0   5   3        5.11       15.92      5.27 o 
   1   5   3       11.10       18.34      5.64 o 
   2   5   3       20.71       24.33      7.02 o 
   3   5   3      126.27      121.73     16.15 o 
   4   5   3       31.90       25.17      7.42 o 
   5   5   3       30.59       39.45      6.42 o 
   6   5   3       32.17       29.97      5.19 o 
   7   5   3       16.85       22.52      5.46 o 
   8   5   3       17.00       21.07      9.23 o 
   9   5   3      116.86       88.54     12.56 o 
  10   5   3      249.72      167.67     20.44 o 
  11   5   3      155.58      158.84     20.85 o 
  12   5   3      105.72      109.63     22.09 o 
  13   5   3        0.05       -0.96      9.53 o 
  14   5   3        2.04       13.03     11.02 o 
  15   5   3       11.47        2.14     10.16 o 
  16   5   3        0.20        1.24     10.40 o 
  17   5   3        0.07       -9.47      9.47 o 
  18   5   3        8.10        7.19     11.36 o 
  19   5   3        0.08        6.25      8.07 o 
  20   5   3       10.52        4.85      7.17 o 
  21   5   3        0.21        1.37      6.43 o 
  22   5   3        0.19        7.76      5.21 o 
  23   5   3        3.31       -3.83      3.83 o 
 -23   6   3        1.62       12.30     11.24 o 
 -22   6   3        1.64        6.17     11.01 o 
 -21   6   3        0.04        0.51      9.42 o 
 -20   6   3       14.79       13.58     12.06 o 
 -19   6   3        1.96        5.15      9.12 o 
 -18   6   3       23.54       25.42      7.74 o 
 -17   6   3        3.30       20.68      7.85 o 
 -16   6   3       11.70       10.97      6.09 o 
 -15   6   3        8.33       16.98      7.45 o 
 -14   6   3        0.20        5.00      5.93 o 
 -13   6   3       38.87       34.41      6.31 o 
 -12   6   3        2.69       10.61      4.22 o 
 -11   6   3        1.51        1.76      5.18 o 
 -10   6   3      117.09      125.23     13.63 o 
  -9   6   3       58.51       31.74     10.41 o 
  -8   6   3        5.69        8.96      3.96 o 
  -7   6   3        0.22       -2.02      9.99 o 
  -6   6   3       37.54       36.87      8.33 o 
  -5   6   3       93.04      137.14     16.69 o 
  -4   6   3        4.07        5.26      8.42 o 
  -3   6   3        0.62        3.07      7.74 o 
  -2   6   3      286.44      350.24     26.27 o 
  -1   6   3       27.45       32.46      7.24 o 
   0   6   3        0.67       15.51      6.72 o 
   1   6   3      119.76      121.84     16.28 o 
   2   6   3       12.95       21.82      7.22 o 
   3   6   3        1.09        3.59      7.21 o 
   4   6   3       17.25       22.40      8.16 o 
   5   6   3       23.42       25.15      7.81 o 
   6   6   3       40.93       40.31      8.18 o 
   7   6   3       16.01       15.96      5.60 o 
   8   6   3       70.01       74.05     13.74 o 
   9   6   3       28.69       13.17      8.28 o 
  10   6   3       30.81       10.71      9.79 o 
  11   6   3        2.61       -1.37      7.77 o 
  12   6   3        0.64        9.42      6.28 o 
  13   6   3        5.14       10.04      5.66 o 
  14   6   3       18.84       19.10      8.52 o 
  15   6   3        7.88       -2.37      8.40 o 
  16   6   3        5.15        4.28      9.41 o 
  17   6   3        0.09       -1.00      6.49 o 
  18   6   3        3.61       14.35      7.56 o 
  19   6   3        0.06        3.14      5.00 o 
  20   6   3        0.18       -4.60      5.17 o 
  21   6   3        0.09        5.05      3.04 o 
 -21   7   3        0.31        7.67      9.41 o 
 -20   7   3        5.29        9.44     13.98 o 
 -19   7   3       11.11        2.76     12.10 o 
 -18   7   3        0.06        3.12     17.11 o 
 -17   7   3        4.01       -5.54     16.07 o 
 -16   7   3        3.12        8.89     14.35 o 
 -15   7   3        5.97        3.44      7.93 o 
 -14   7   3       35.22       21.28     12.42 o 
 -13   7   3       26.40       33.70      9.41 o 
 -12   7   3       14.86       14.76      9.98 o 
 -11   7   3        8.24       11.89      7.66 o 
 -10   7   3        0.95        3.52      4.96 o 
  -9   7   3        2.04       20.43      8.63 o 
  -8   7   3       17.34       27.11      7.88 o 
  -7   7   3       23.37       17.15      9.63 o 
  -6   7   3       97.21      140.55     17.73 o 
  -5   7   3        1.72       -6.36     10.45 o 
  -4   7   3       10.24       26.77      7.57 o 
  -3   7   3       47.47       58.46     10.14 o 
  -2   7   3       39.90       57.93      8.72 o 
  -1   7   3       55.11       64.62     11.89 o 
   0   7   3        1.32       42.43     12.20 o 
   1   7   3       31.42       38.18     10.28 o 
   2   7   3       89.66      100.07     12.84 o 
   3   7   3        0.12        8.11      7.24 o 
   4   7   3       21.59       55.04     12.41 o 
   5   7   3        5.98       -7.74      8.08 o 
   6   7   3        0.57        9.78     11.63 o 
   7   7   3        5.71       -4.36      7.75 o 
   8   7   3        2.68       -0.36      6.03 o 
   9   7   3        0.20        0.00      8.79 o 
  10   7   3       14.60       21.59      9.26 o 
  11   7   3        0.60        8.58      6.40 o 
  12   7   3       20.45        2.48      6.57 o 
  13   7   3        1.21        6.32      8.04 o 
  14   7   3        4.22       -3.15      6.36 o 
  15   7   3       12.48        1.21      4.11 o 
  16   7   3        5.38        6.47      5.01 o 
  17   7   3        0.00        7.98      4.15 o 
  18   7   3        3.81        2.54      4.84 o 
  19   7   3        2.41       -2.20      3.10 o 
 -18   8   3        5.13       11.87     44.07 o 
 -17   8   3        9.20        9.61     10.61 o 
 -16   8   3        1.42       16.11      9.51 o 
 -15   8   3        1.06        7.68     14.91 o 
 -14   8   3        5.99       -8.36     10.85 o 
 -13   8   3        3.23        5.95      8.45 o 
 -12   8   3       12.31       10.13      7.50 o 
 -11   8   3        5.93       14.77     14.11 o 
 -10   8   3       44.01       45.24     10.40 o 
  -9   8   3       30.10       35.49     12.40 o 
  -8   8   3        5.97       13.43      7.50 o 
  -7   8   3        6.81       -6.53      7.89 o 
  -6   8   3        0.55        9.25      7.18 o 
  -5   8   3        3.03       18.72      8.71 o 
  -4   8   3        6.81       15.16      6.28 o 
  -3   8   3        7.64       -0.02      6.92 o 
  -2   8   3        8.76        4.66      9.12 o 
  -1   8   3       19.94       17.70      8.33 o 
   0   8   3       29.80       41.62      7.60 o 
   1   8   3        4.86       12.76      7.08 o 
   2   8   3       21.68       25.74      7.96 o 
   3   8   3        8.36        3.19      7.55 o 
   4   8   3        0.15       16.91      7.74 o 
   5   8   3        0.22        8.89      5.40 o 
   6   8   3        4.72        5.57      6.01 o 
   7   8   3       17.07       26.07      8.44 o 
   8   8   3       20.23       15.84      6.06 o 
   9   8   3        0.14       10.03      6.95 o 
  10   8   3        3.51       -0.28      5.70 o 
  11   8   3        0.82        2.34      7.06 o 
  12   8   3        3.75        1.01      6.95 o 
  13   8   3        0.83        4.11      5.18 o 
  14   8   3        0.17       -3.49      6.24 o 
  15   8   3        0.49        3.02      4.83 o 
  16   8   3        5.33        1.17      4.36 o 
 -13   9   3        5.87       -3.95     20.48 o 
 -12   9   3        7.91       -1.41     23.16 o 
 -11   9   3        8.96       18.51      9.89 o 
 -10   9   3        0.58       14.45     12.26 o 
  -9   9   3        1.82        5.54      7.87 o 
  -8   9   3        0.63        0.08     10.83 o 
  -7   9   3        4.80       -7.07     10.98 o 
  -6   9   3        6.51       19.95      7.54 o 
  -5   9   3        9.19        8.45      8.34 o 
  -4   9   3        6.81        4.01      7.48 o 
  -3   9   3       11.34        7.11      9.33 o 
  -2   9   3       12.32       37.46     13.93 o 
  -1   9   3        2.55      -10.30     10.90 o 
   0   9   3        0.01       -3.83      8.39 o 
   1   9   3        5.66       -2.02      6.48 o 
   2   9   3       17.42       12.86      7.08 o 
   3   9   3        7.51        4.57      6.91 o 
   4   9   3        9.86       -1.97      6.80 o 
   5   9   3       10.42        6.00      7.54 o 
   6   9   3        7.88        9.88      5.89 o 
   7   9   3        3.24      -13.64     13.64 o 
   8   9   3        1.16       -5.20     11.92 o 
   9   9   3        0.01       -3.64     14.46 o 
  10   9   3        0.88       -0.06     10.34 o 
  11   9   3        3.88        8.10      5.85 o 
  -4  10   3        0.04        7.04      5.69 o 
  -3  10   3        2.47        4.73      4.98 o 
  -2  10   3        7.94        4.52      8.33 o 
  -1  10   3        8.73        7.06      5.75 o 
   0  10   3        8.16        4.35      4.82 o 
   1  10   3        4.15        6.44      5.60 o 
   2  10   3        3.90        0.83      7.11 o 
 -28   0   4       10.38        2.69      9.45 o 
 -27   0   4        4.17        6.01      6.30 o 
 -26   0   4       14.18        0.12      7.68 o 
 -25   0   4        3.41        8.52      6.97 o 
 -24   0   4        0.16        4.37      8.60 o 
 -23   0   4        3.61        2.49     12.19 o 
 -22   0   4       36.45       49.70     13.91 o 
 -21   0   4       47.02       63.64     11.91 o 
 -20   0   4       81.66       74.48     14.96 o 
 -19   0   4      152.80      155.25     20.22 o 
 -18   0   4      678.74      590.62     85.14 o 
 -17   0   4      369.87      331.23     27.34 o 
 -16   0   4      986.85     1195.54     79.30 o 
 -15   0   4      120.46       73.32     14.41 o 
 -14   0   4      777.94      806.56     67.67 o 
 -13   0   4        1.59        9.59      7.35 o 
 -12   0   4      280.13      326.08     30.28 o 
 -11   0   4       26.88       34.00      5.85 o 
 -10   0   4     1613.45     1845.82     58.76 o 
  -9   0   4        1.59       -1.54      5.97 o 
  -8   0   4     1359.01     1340.44     39.90 o 
  -7   0   4       29.09       33.18      6.76 o 
  -6   0   4      512.09      563.29     28.52 o 
  -5   0   4       62.65       97.47      7.93 o 
  -4   0   4       27.03       23.36      4.52 o 
  -3   0   4      769.00      626.75     36.75 o 
  -2   0   4     8189.42     9163.26    452.20 o 
  -1   0   4      262.27      231.59     19.13 o 
   0   0   4     1831.67     1669.40    115.66 o 
   1   0   4      170.21      107.01      9.53 o 
   2   0   4     1319.93     1266.04     63.64 o 
   3   0   4     3443.34     3644.73    162.33 o 
   4   0   4     2951.48     3288.49    145.82 o 
   5   0   4      511.39      476.34     27.06 o 
   6   0   4       91.74       74.09     10.09 o 
   7   0   4       77.63       71.41     10.73 o 
   8   0   4      755.97      866.69     27.40 o 
   9   0   4      973.01     1071.86     62.38 o 
  10   0   4      190.65      190.48     18.24 o 
  11   0   4      270.90      305.70     22.03 o 
  12   0   4      137.99      109.91     14.55 o 
  13   0   4       83.20      100.83     15.35 o 
  14   0   4      102.91       95.66     15.46 o 
  15   0   4       88.44       78.39     13.46 o 
  16   0   4      103.66       99.71     13.70 o 
  17   0   4       91.21      109.15     14.30 o 
  18   0   4       73.35       79.49     14.77 o 
  19   0   4       88.40       94.36     13.82 o 
  20   0   4        7.06       11.80      5.98 o 
  21   0   4       44.82       46.32     13.79 o 
  22   0   4       13.12       11.60     17.02 o 
  23   0   4        2.40       15.79     12.26 o 
  24   0   4        8.48       12.68     10.48 o 
  25   0   4        0.02      -12.86     12.86 o 
  26   0   4        0.13       41.77     29.60 o 
 -28   1   4        0.00        4.85      5.29 o 
 -27   1   4        5.78       11.07      4.44 o 
 -26   1   4        7.30        5.37      6.65 o 
 -25   1   4        6.54       14.68      6.95 o 
 -24   1   4       66.40       52.30     10.24 o 
 -23   1   4       30.96       19.90     10.24 o 
 -22   1   4       91.24       82.09     11.16 o 
 -21   1   4        8.86        5.82      7.60 o 
 -20   1   4       77.22       65.41     10.13 o 
 -19   1   4        0.84        3.44      7.61 o 
 -18   1   4       45.08       45.04      9.19 o 
 -17   1   4        4.39       10.08      6.03 o 
 -16   1   4      113.77      110.71     13.34 o 
 -15   1   4       21.38       13.62      5.15 o 
 -14   1   4     1445.49     1600.99    110.08 o 
 -13   1   4      110.98      105.47      9.85 o 
 -12   1   4      151.18      144.20      9.51 o 
 -11   1   4      130.90      138.42     10.15 o 
 -10   1   4      137.55      141.24      9.03 o 
  -9   1   4        0.57        9.79      4.11 o 
  -8   1   4     1529.87     1526.63     32.47 o 
  -7   1   4       66.97       47.91      4.49 o 
  -6   1   4     3401.61     3679.41    132.96 o 
  -5   1   4     1356.20     1517.74     56.45 o 
  -4   1   4     3781.29     4423.73    153.25 o 
  -3   1   4       15.47       10.65      2.62 o 
  -2   1   4       39.02       43.07      3.42 o 
  -1   1   4      379.97      527.37     20.50 o 
   0   1   4       72.01       68.10      4.27 o 
   1   1   4      112.05       88.92      5.37 o 
   2   1   4        0.45        2.79      3.92 o 
   3   1   4      200.75      155.67      8.77 o 
   4   1   4     1972.89     2020.94     46.65 o 
   5   1   4      191.55      176.76     11.37 o 
   6   1   4      764.50      798.73     21.65 o 
   7   1   4     3936.38     4399.76    119.61 o 
   8   1   4       42.53       38.20      4.53 o 
   9   1   4      290.74      266.69     18.52 o 
  10   1   4      347.00      403.09     25.10 o 
  11   1   4       47.69       40.66      6.81 o 
  12   1   4      190.95      202.88     16.48 o 
  13   1   4        0.31       -4.37      4.82 o 
  14   1   4       22.23       26.19      5.90 o 
  15   1   4      225.08      317.32     18.46 o 
  16   1   4        5.11        9.21      8.67 o 
  17   1   4       28.08       42.59      7.19 o 
  18   1   4       49.51       38.16     11.01 o 
  19   1   4       16.07       22.71     11.63 o 
  20   1   4        1.60        2.50      7.90 o 
  21   1   4        5.64       10.71      8.41 o 
  22   1   4        0.01       11.19      7.67 o 
  23   1   4       16.26        9.93      5.73 o 
  24   1   4       14.98       18.91     10.23 o 
  25   1   4        8.08        1.95      8.45 o 
  26   1   4        1.71        2.98      5.73 o 
 -28   2   4        0.00       -7.20      7.20 o 
 -27   2   4        1.59       -5.05      6.08 o 
 -26   2   4       24.85       20.98      7.75 o 
 -25   2   4       12.42        7.80      5.22 o 
 -24   2   4        0.26        3.21      7.08 o 
 -23   2   4        9.17       17.54     11.47 o 
 -22   2   4       48.88       44.83      9.32 o 
 -21   2   4       23.51       23.39      6.33 o 
 -20   2   4      164.87      155.93     16.70 o 
 -19   2   4       87.90       79.28     10.69 o 
 -18   2   4       95.58      102.90      9.26 o 
 -17   2   4       87.36      100.38      9.88 o 
 -16   2   4       56.38       56.72      7.76 o 
 -15   2   4       99.75       98.44     13.20 o 
 -14   2   4       70.33       78.47      7.78 o 
 -13   2   4       10.34        9.10      4.35 o 
 -12   2   4      678.29      636.16     37.59 o 
 -11   2   4       85.75       74.14      7.07 o 
 -10   2   4      590.84      618.59     26.69 o 
  -9   2   4       22.34       19.17      5.27 o 
  -8   2   4      350.51      451.42     20.91 o 
  -7   2   4      322.38      344.47     18.25 o 
  -6   2   4     1173.61     1271.95     32.67 o 
  -5   2   4      617.97      663.61     16.07 o 
  -4   2   4      396.59      350.00     18.58 o 
  -3   2   4      154.37      133.46     10.56 o 
  -2   2   4      125.15      119.37      6.93 o 
  -1   2   4       22.54       20.94      2.57 o 
   0   2   4       18.31       24.53      3.15 o 
   1   2   4       12.46        4.67      4.10 o 
   2   2   4        0.01       -1.87      3.55 o 
   3   2   4      819.51      897.66     22.56 o 
   4   2   4       27.26       41.57      4.49 o 
   5   2   4        5.07        8.73      4.49 o 
   6   2   4      166.56      154.41      9.80 o 
   7   2   4      681.17      661.29     29.66 o 
   8   2   4      164.51      177.81     13.83 o 
   9   2   4       19.07       26.53      4.36 o 
  10   2   4       48.03       42.26      5.80 o 
  11   2   4       77.01       89.79     10.04 o 
  12   2   4        1.06        5.51      6.94 o 
  13   2   4      285.42      310.86     27.40 o 
  14   2   4        6.36        4.86      8.11 o 
  15   2   4       21.37       23.83      7.99 o 
  16   2   4       48.57       62.97      9.20 o 
  17   2   4        3.50       -0.03      7.59 o 
  18   2   4        1.76      -10.13     10.13 o 
  19   2   4       10.28       16.80     10.55 o 
  20   2   4        5.35       10.78      8.63 o 
  21   2   4       28.28       44.90     10.37 o 
  22   2   4       21.91       14.36      8.50 o 
  23   2   4        6.25       10.59      6.64 o 
  24   2   4        2.54       10.37      7.39 o 
  25   2   4        4.06        9.98      5.56 o 
 -27   3   4        1.92       13.41      7.01 o 
 -26   3   4       10.63       15.40      6.27 o 
 -25   3   4        4.11        4.16      8.95 o 
 -24   3   4        8.39        5.13     10.60 o 
 -23   3   4       29.69       41.47     12.96 o 
 -22   3   4       29.53       22.29      8.36 o 
 -21   3   4       28.36       24.75      9.26 o 
 -20   3   4        0.00        2.19      6.80 o 
 -19   3   4       15.77       12.83      7.26 o 
 -18   3   4      151.50      162.30     15.60 o 
 -17   3   4      178.56      178.84     17.68 o 
 -16   3   4       58.42       87.49      9.25 o 
 -15   3   4      100.93      109.42     11.55 o 
 -14   3   4       85.35       76.90      9.49 o 
 -13   3   4      147.88      164.39     14.11 o 
 -12   3   4      197.29      267.83     20.41 o 
 -11   3   4        3.47       -0.50      5.03 o 
 -10   3   4      214.23      191.53     14.81 o 
  -9   3   4      486.86      517.66     23.74 o 
  -8   3   4      477.16      459.72     22.67 o 
  -7   3   4       49.48       44.27      6.34 o 
  -6   3   4       56.98       42.07      6.29 o 
  -5   3   4     2321.69     2532.90     65.27 o 
  -4   3   4      126.61      139.59     10.33 o 
  -3   3   4       84.68       65.12      6.81 o 
  -2   3   4      106.47       92.97      8.43 o 
  -1   3   4      858.44      964.89     22.70 o 
   0   3   4       23.90       20.93      3.07 o 
   1   3   4      333.69      327.13     18.23 o 
   2   3   4        2.26        4.50      2.84 o 
   3   3   4       44.14       60.10      6.02 o 
   4   3   4        4.80        1.00      3.27 o 
   5   3   4       23.82       15.24      4.03 o 
   6   3   4       12.98        4.78      3.27 o 
   7   3   4        8.26        8.01      3.68 o 
   8   3   4       22.72       17.36      5.59 o 
   9   3   4      266.50      265.10     17.35 o 
  10   3   4      109.47      109.62     13.74 o 
  11   3   4      345.63      368.76     22.17 o 
  12   3   4       30.41       49.85     11.78 o 
  13   3   4       50.32       43.29      8.87 o 
  14   3   4        0.88        2.22      9.55 o 
  15   3   4       65.59      104.55     12.00 o 
  16   3   4       45.74       74.76     11.22 o 
  17   3   4        2.15        7.92      7.04 o 
  18   3   4        0.57       12.96     10.38 o 
  19   3   4       27.57       38.85      8.21 o 
  20   3   4       10.79       10.50      7.69 o 
  21   3   4        2.97       10.69      8.06 o 
  22   3   4        0.03        0.48      6.25 o 
  23   3   4        0.33       -3.69      5.84 o 
  24   3   4        4.45       -0.04      5.46 o 
  25   3   4        4.72       -1.31      5.67 o 
 -26   4   4        1.02       -2.49     10.33 o 
 -25   4   4       15.38       15.88      8.33 o 
 -24   4   4        0.92       13.37     13.29 o 
 -23   4   4        1.69       -1.90     12.35 o 
 -22   4   4        0.01       -3.93     12.01 o 
 -21   4   4       34.49       44.09     13.65 o 
 -20   4   4       55.24       56.09      9.43 o 
 -19   4   4       91.12      115.13     15.78 o 
 -18   4   4        0.35       20.58      9.26 o 
 -17   4   4       39.45       38.73      8.11 o 
 -16   4   4       19.15       28.56      8.13 o 
 -15   4   4       35.13       35.25     10.02 o 
 -14   4   4       59.01       75.83      8.04 o 
 -13   4   4       18.77       28.56      5.61 o 
 -12   4   4       53.36       52.74      7.13 o 
 -11   4   4      405.52      436.71     21.78 o 
 -10   4   4        3.50        7.41      5.32 o 
  -9   4   4      425.94      397.15     23.96 o 
  -8   4   4        8.72       10.30      5.43 o 
  -7   4   4        2.46        3.30      4.24 o 
  -6   4   4     1056.28     1125.09     54.99 o 
  -5   4   4      461.47      435.44     19.84 o 
  -4   4   4       33.18       30.39      5.43 o 
  -3   4   4      298.78      277.75     18.22 o 
  -2   4   4      142.06      132.45     10.48 o 
  -1   4   4      513.80      502.93     21.86 o 
   0   4   4      200.51      219.42     15.46 o 
   1   4   4       85.36       78.34      7.47 o 
   2   4   4      202.55      214.66     16.32 o 
   3   4   4       36.99       36.38      4.47 o 
   4   4   4       27.67       36.93      7.21 o 
   5   4   4      359.38      306.56     14.58 o 
   6   4   4       56.97       54.08      6.90 o 
   7   4   4      473.42      493.02     25.59 o 
   8   4   4       12.03       10.94      5.63 o 
   9   4   4       59.21       19.74     12.23 o 
  10   4   4        8.31       14.02      6.70 o 
  11   4   4       21.47       20.10      7.14 o 
  12   4   4      162.36      179.46     15.98 o 
  13   4   4       77.16       94.08     11.52 o 
  14   4   4        0.47       -6.51      9.48 o 
  15   4   4       13.32        6.06      9.57 o 
  16   4   4       13.15       18.84      6.45 o 
  17   4   4       66.63       68.55     10.68 o 
  18   4   4        1.13        7.62      9.06 o 
  19   4   4        5.59       10.00      8.29 o 
  20   4   4        4.74       -4.42      8.33 o 
  21   4   4        2.87        5.27      5.93 o 
  22   4   4        8.18        5.27      5.11 o 
  23   4   4        3.95        4.66      4.71 o 
  24   4   4        0.79        3.05      5.05 o 
 -25   5   4        0.79       10.87     11.39 o 
 -24   5   4        4.14        4.95     11.39 o 
 -23   5   4       16.52       21.43     10.79 o 
 -22   5   4        1.53      -12.25     12.25 o 
 -21   5   4        0.20       12.71     11.76 o 
 -20   5   4        0.15       -6.08     11.80 o 
 -19   5   4        2.61       11.08     11.29 o 
 -18   5   4        5.64        9.44      8.60 o 
 -17   5   4       31.56       43.61     11.76 o 
 -16   5   4        9.09       12.89     10.01 o 
 -15   5   4      103.26      102.69     12.00 o 
 -14   5   4        9.21        7.56      8.67 o 
 -13   5   4       33.50       47.86      7.40 o 
 -12   5   4        1.35        7.50      6.26 o 
 -11   5   4       95.01      105.92      9.48 o 
 -10   5   4       19.98       25.02      7.62 o 
  -9   5   4      379.40      408.23     35.46 o 
  -8   5   4      127.48      127.16     11.65 o 
  -7   5   4      241.19      256.20     11.63 o 
  -6   5   4        9.37       14.36      4.20 o 
  -5   5   4       75.59       70.79     12.27 o 
  -4   5   4       79.01       62.20     12.57 o 
  -3   5   4        5.00       13.93      8.39 o 
  -2   5   4      362.79      380.11     21.76 o 
  -1   5   4        9.46       15.34      7.44 o 
   0   5   4      480.20      491.57     27.05 o 
   1   5   4      667.57      732.66     42.53 o 
   2   5   4      127.02      154.49     14.69 o 
   3   5   4      558.33      550.38     37.62 o 
   4   5   4       11.55        5.25      3.78 o 
   5   5   4       45.46       48.08      6.57 o 
   6   5   4      109.00      104.78     12.78 o 
   7   5   4        1.17        5.34      6.74 o 
   8   5   4       48.91       56.28      7.15 o 
   9   5   4      166.12      112.94     13.95 o 
  10   5   4      137.31      128.09     12.48 o 
  11   5   4       32.08       38.35     11.79 o 
  12   5   4        4.44       15.82      8.09 o 
  13   5   4       28.86       23.44      7.51 o 
  14   5   4        6.43       10.34      8.91 o 
  15   5   4        0.02        0.10      9.16 o 
  16   5   4       30.98       24.58      8.16 o 
  17   5   4       18.32       -2.42      9.40 o 
  18   5   4       10.63       16.80      6.58 o 
  19   5   4       18.11       10.11      6.38 o 
  20   5   4        3.14       10.83      6.20 o 
  21   5   4        0.40        3.46      5.03 o 
  22   5   4        0.75        3.52      4.75 o 
 -23   6   4        1.48       13.13     12.76 o 
 -22   6   4        3.06       10.97     10.37 o 
 -21   6   4        0.10       -6.13      9.34 o 
 -20   6   4        0.02        1.37      9.58 o 
 -19   6   4        1.78        4.88      9.48 o 
 -18   6   4        1.81        3.72      6.10 o 
 -17   6   4       13.88       15.86      8.94 o 
 -16   6   4        1.72       -8.28      8.28 o 
 -15   6   4        0.29       -0.85      8.53 o 
 -14   6   4        1.37        7.89      8.75 o 
 -13   6   4       62.97       75.83      9.83 o 
 -12   6   4       27.06       31.82     10.74 o 
 -11   6   4      151.87      133.56     14.74 o 
 -10   6   4        0.73        5.74      6.30 o 
  -9   6   4        9.76       12.13      4.91 o 
  -8   6   4        0.68       13.67      7.78 o 
  -7   6   4        0.34       -5.03     13.85 o 
  -6   6   4        2.15        5.71      9.01 o 
  -5   6   4       66.73      103.22     11.58 o 
  -4   6   4       17.00       21.67      7.58 o 
  -3   6   4      120.21      143.57     14.41 o 
  -2   6   4      248.17      261.93     25.16 o 
  -1   6   4      378.61      381.88     31.95 o 
   0   6   4       36.81       45.83      9.40 o 
   1   6   4        0.18        7.86      7.36 o 
   2   6   4       27.34       26.21     10.79 o 
   3   6   4      137.93      111.62     11.73 o 
   4   6   4      314.67      311.22     31.19 o 
   5   6   4       20.10        8.40      4.92 o 
   6   6   4       88.40       80.13     16.10 o 
   7   6   4       97.60       68.21     13.92 o 
   8   6   4        0.36       -2.33     10.49 o 
   9   6   4        1.08       -1.64      5.04 o 
  10   6   4        2.05       12.31      8.92 o 
  11   6   4        0.11        0.95      7.65 o 
  12   6   4       88.47       65.01     14.15 o 
  13   6   4       11.38       21.12      9.88 o 
  14   6   4       25.14       11.04      6.87 o 
  15   6   4       14.97        8.27      6.36 o 
  16   6   4        5.66        6.37      6.96 o 
  17   6   4        5.63        4.88      5.63 o 
  18   6   4        2.14       -6.68      6.68 o 
  19   6   4        0.40        3.76      3.24 o 
  20   6   4        4.13        1.31      4.09 o 
 -20   7   4        0.02       11.38     15.55 o 
 -19   7   4        1.22      -13.23     14.38 o 
 -18   7   4        3.41        8.51     12.64 o 
 -17   7   4       17.21       22.38     12.28 o 
 -16   7   4        0.02       -0.41     11.09 o 
 -15   7   4       11.59       11.78      9.49 o 
 -14   7   4        3.63       -2.35      7.30 o 
 -13   7   4        3.40        7.40      7.86 o 
 -12   7   4       13.46       19.74      7.98 o 
 -11   7   4        4.63       27.22      8.18 o 
 -10   7   4        0.02       12.22     15.16 o 
  -9   7   4        7.16       15.30      7.12 o 
  -8   7   4       27.38       37.51      8.64 o 
  -7   7   4       19.29        5.39      6.75 o 
  -6   7   4        2.95       10.45      7.19 o 
  -5   7   4        9.18       19.36      7.78 o 
  -4   7   4        1.83        1.59      9.50 o 
  -3   7   4       14.36       15.01     13.14 o 
  -2   7   4        5.46       -0.58     15.29 o 
  -1   7   4       20.03       13.81      7.92 o 
   0   7   4       72.63       68.48     10.83 o 
   1   7   4      149.56      152.78     17.06 o 
   2   7   4      109.13      120.12     16.26 o 
   3   7   4        9.76       22.16      8.67 o 
   4   7   4       43.11       31.59      7.50 o 
   5   7   4       19.83       16.86      6.87 o 
   6   7   4        8.56       12.51      6.11 o 
   7   7   4        2.86        6.02      7.64 o 
   8   7   4       27.60       46.19      9.96 o 
   9   7   4       16.25       14.84     12.30 o 
  10   7   4       14.00       16.04      9.05 o 
  11   7   4        0.96       13.08     12.18 o 
  12   7   4        0.01        4.00     10.17 o 
  13   7   4        1.24       -6.91      8.93 o 
  14   7   4        0.00        1.81      7.40 o 
  15   7   4        1.48        8.28      7.27 o 
  16   7   4        3.63        2.17      6.69 o 
  17   7   4        1.11       11.91      6.45 o 
  18   7   4       10.18        4.39      4.75 o 
 -17   8   4        0.47       -0.93     10.51 o 
 -16   8   4        0.11       20.91     11.72 o 
 -15   8   4        6.38        1.17     10.73 o 
 -14   8   4        1.15       13.62      7.94 o 
 -13   8   4        4.26        4.39     11.41 o 
 -12   8   4        6.20       -0.55      8.03 o 
 -11   8   4        6.46       13.70      7.53 o 
 -10   8   4        5.93       14.29      7.70 o 
  -9   8   4        1.18       16.90      8.63 o 
  -8   8   4        0.04       -3.23      7.25 o 
  -7   8   4        0.20       -5.87      8.92 o 
  -6   8   4        2.20        2.03      7.53 o 
  -5   8   4       10.86        9.96      5.61 o 
  -4   8   4       10.81       18.83      9.65 o 
  -3   8   4       15.43       11.17      6.64 o 
  -2   8   4       14.76       22.32     10.90 o 
  -1   8   4        2.14        9.72      8.32 o 
   0   8   4        0.14        8.18     10.65 o 
   1   8   4        0.00       10.88      8.01 o 
   2   8   4        0.07        8.59      8.53 o 
   3   8   4        2.40        4.79      7.62 o 
   4   8   4       11.88        9.69      4.82 o 
   5   8   4        0.85       -7.00      7.00 o 
   6   8   4       11.57       16.74      7.11 o 
   7   8   4        1.59        1.67      6.68 o 
   8   8   4        1.62        9.77      5.43 o 
   9   8   4        0.00       -1.71     11.04 o 
  10   8   4        1.46       -3.85      8.41 o 
  11   8   4        0.23        7.84     10.52 o 
  12   8   4        1.39        3.04      5.70 o 
  13   8   4        4.39        3.32      9.20 o 
  14   8   4        1.54       -0.57      5.88 o 
  15   8   4        0.84        1.94      6.46 o 
 -12   9   4        3.36       11.63      7.98 o 
 -11   9   4        0.77        3.05      9.33 o 
 -10   9   4        1.91        6.18     14.78 o 
  -9   9   4        1.03        2.99      8.45 o 
  -8   9   4        0.89        8.45      7.73 o 
  -7   9   4        0.23       18.36      8.79 o 
  -6   9   4        1.28        2.96     10.46 o 
  -5   9   4        0.15       -9.56      9.56 o 
  -4   9   4        0.62       -2.67      8.80 o 
  -3   9   4        5.15       14.84      8.58 o 
  -2   9   4        0.53        4.86      8.28 o 
  -1   9   4        7.57       21.33      7.50 o 
   0   9   4       10.48        7.01      8.55 o 
   1   9   4        0.32        9.32     11.53 o 
   2   9   4        0.08        0.38      7.81 o 
   3   9   4        0.27       -1.95      5.19 o 
   4   9   4        1.93       -7.51     10.76 o 
   5   9   4        0.67        2.87      5.93 o 
   6   9   4        1.57        2.95      8.40 o 
   7   9   4        0.04        4.26     23.49 o 
   8   9   4        0.02        1.59     11.12 o 
   9   9   4        0.53       -5.65     17.87 o 
  10   9   4        2.48        7.40      5.79 o 
 -28   1   5        7.70       10.77      4.73 o 
 -27   1   5        6.41        1.22      5.52 o 
 -26   1   5        1.14       -3.77      6.77 o 
 -25   1   5        0.23        7.98      8.13 o 
 -24   1   5        2.43        1.30      6.06 o 
 -23   1   5        0.12       -2.82      7.84 o 
 -22   1   5        0.00        3.58      8.24 o 
 -21   1   5        0.65        2.84      9.92 o 
 -20   1   5       17.30       29.29      9.01 o 
 -19   1   5        0.30       15.34      8.17 o 
 -18   1   5        0.70       -4.09      6.88 o 
 -17   1   5        7.03       20.89      6.69 o 
 -16   1   5      431.11      435.54     25.62 o 
 -15   1   5       31.31       37.94      6.91 o 
 -14   1   5      125.31      115.51     11.10 o 
 -13   1   5        0.10        0.52      6.30 o 
 -12   1   5     1194.53     1211.25     60.81 o 
 -11   1   5        0.85        5.33      4.73 o 
 -10   1   5      106.08       92.40      7.98 o 
  -9   1   5        8.65       -1.97      4.61 o 
  -8   1   5       81.59       62.61      5.82 o 
  -7   1   5       54.20       46.07      6.36 o 
  -6   1   5      507.17      530.39     19.16 o 
  -5   1   5     1193.18     1327.88     26.43 o 
  -4   1   5        3.93       19.27      3.58 o 
  -3   1   5      275.69      247.60     12.28 o 
  -2   1   5       71.18       48.97      4.82 o 
  -1   1   5      120.88      119.52      9.11 o 
   0   1   5       45.75       39.72      4.32 o 
   1   1   5      261.90      244.05     12.59 o 
   2   1   5      264.68      245.41     12.82 o 
   3   1   5      310.43      282.09     14.32 o 
   4   1   5      184.16      166.77      9.63 o 
   5   1   5       34.54       27.39      4.00 o 
   6   1   5        1.70        9.68      4.67 o 
   7   1   5       89.56       75.87      7.04 o 
   8   1   5       44.54       47.82      5.06 o 
   9   1   5        0.22       -2.01      5.65 o 
  10   1   5       47.18       47.15      6.19 o 
  11   1   5        6.49        8.15      4.82 o 
  12   1   5       72.38       93.14     11.86 o 
  13   1   5       50.87       49.60      7.44 o 
  14   1   5        0.09       -4.18      7.46 o 
  15   1   5       23.37       34.76      7.70 o 
  16   1   5       25.07       36.91      8.11 o 
  17   1   5        0.11       -3.01      6.36 o 
  18   1   5        0.90        4.19      7.19 o 
  19   1   5        2.29       12.64      9.58 o 
  20   1   5        0.89        3.73      8.96 o 
  21   1   5        0.02       -6.85      6.85 o 
  22   1   5        0.15       -7.63      7.63 o 
  23   1   5        0.07       -2.26      7.85 o 
  24   1   5        0.32       11.14      9.52 o 
  25   1   5        0.04       -1.01      7.69 o 
 -27   2   5        4.23        3.93      4.19 o 
 -26   2   5        2.58        5.50      6.25 o 
 -25   2   5        1.30        3.67      8.95 o 
 -24   2   5        9.39       17.81      8.65 o 
 -23   2   5        8.71        9.29      9.28 o 
 -22   2   5       58.11       43.74     10.78 o 
 -21   2   5       20.58       20.02      7.25 o 
 -20   2   5        0.08        8.65      9.02 o 
 -19   2   5       38.64       45.70      8.50 o 
 -18   2   5       32.38       44.48      8.93 o 
 -17   2   5        2.42        4.55      7.71 o 
 -16   2   5        2.07        9.58      8.30 o 
 -15   2   5       99.70      103.13     10.42 o 
 -14   2   5      427.95      371.71     32.58 o 
 -13   2   5       79.86       71.01      8.64 o 
 -12   2   5      111.40       97.75     10.57 o 
 -11   2   5       62.21       66.99      7.83 o 
 -10   2   5      411.94      408.60     21.48 o 
  -9   2   5       21.80       15.93      4.84 o 
  -8   2   5      395.38      375.77     24.00 o 
  -7   2   5      194.94      226.43     14.28 o 
  -6   2   5      958.72      930.28     23.19 o 
  -5   2   5       12.96       10.43      3.50 o 
  -4   2   5       35.59       17.59      5.47 o 
  -3   2   5       31.36       33.42      4.03 o 
  -2   2   5      190.05      207.27     11.05 o 
  -1   2   5      300.45      305.76     15.78 o 
   0   2   5      302.36      265.97     13.46 o 
   1   2   5     2210.69     2339.79     74.31 o 
   2   2   5      168.15      164.43      9.89 o 
   3   2   5      362.05      334.73     19.22 o 
   4   2   5       75.22       57.25      5.68 o 
   5   2   5      240.23      211.64     14.00 o 
   6   2   5       10.89       17.43      6.07 o 
   7   2   5       64.26       69.88      6.74 o 
   8   2   5      266.69      209.66     15.10 o 
   9   2   5      170.27      132.70     13.27 o 
  10   2   5       40.37       46.53      7.42 o 
  11   2   5      174.51      209.44     12.50 o 
  12   2   5        2.71       12.90      7.49 o 
  13   2   5        0.58       13.45      6.83 o 
  14   2   5       15.95       15.28      9.59 o 
  15   2   5        2.52        5.95      8.56 o 
  16   2   5       10.93       18.52      8.93 o 
  17   2   5        4.55       11.21      9.22 o 
  18   2   5       12.80       15.35      9.15 o 
  19   2   5        5.49        5.25      7.16 o 
  20   2   5        8.17       -3.79      9.02 o 
  21   2   5        1.20        0.86      8.18 o 
  22   2   5        0.03        4.89      8.19 o 
  23   2   5        0.02        5.20      5.30 o 
  24   2   5        0.01        8.10      7.57 o 
 -27   3   5        2.84       -3.81      6.44 o 
 -26   3   5        0.36        0.36      6.74 o 
 -25   3   5       12.02       13.24      6.21 o 
 -24   3   5        7.33        8.66      7.28 o 
 -23   3   5        1.47        5.83      7.40 o 
 -22   3   5        4.71        4.12      7.90 o 
 -21   3   5        0.00       -8.87     10.10 o 
 -20   3   5       31.86       41.13     11.40 o 
 -19   3   5        2.42       14.14      8.33 o 
 -18   3   5        1.50       -6.00      9.25 o 
 -17   3   5       60.41       68.51     11.00 o 
 -16   3   5       60.76       63.17      8.77 o 
 -15   3   5       18.77        7.40      9.81 o 
 -14   3   5       30.47       30.55      9.52 o 
 -13   3   5        5.08       15.76      7.29 o 
 -12   3   5      276.34      253.97     13.00 o 
 -11   3   5        2.59       -3.54      5.48 o 
 -10   3   5      517.13      490.84     23.74 o 
  -9   3   5       80.15       85.05      7.96 o 
  -8   3   5      443.96      414.72     18.14 o 
  -7   3   5       64.52       67.21      6.66 o 
  -6   3   5      110.16      105.51      9.31 o 
  -5   3   5     1266.28     1317.16     60.44 o 
  -4   3   5      234.74      233.69     15.64 o 
  -3   3   5      175.93      154.61     12.53 o 
  -2   3   5      252.49      219.32     13.89 o 
  -1   3   5      101.52       88.31      8.14 o 
   0   3   5        6.06        9.44      4.75 o 
   1   3   5       15.32       22.85      6.16 o 
   2   3   5       24.73       27.95      4.15 o 
   3   3   5       11.88       15.97      7.48 o 
   4   3   5      159.50      154.09     11.22 o 
   5   3   5        5.93       10.08      6.52 o 
   6   3   5       64.13       57.50      7.17 o 
   7   3   5       11.32       18.53      5.49 o 
   8   3   5      347.95      373.98     20.47 o 
   9   3   5       11.92        3.90      5.20 o 
  10   3   5        9.92        7.03      2.75 o 
  11   3   5        0.45       16.30      8.52 o 
  12   3   5        1.79       11.30      8.29 o 
  13   3   5       45.98       58.45     13.35 o 
  14   3   5        7.15       26.40      9.47 o 
  15   3   5        4.69       13.52      7.77 o 
  16   3   5       21.31       24.51      8.63 o 
  17   3   5       15.62       21.54      6.31 o 
  18   3   5        1.83       -4.80      8.76 o 
  19   3   5       13.80        6.67      8.89 o 
  20   3   5        0.02       20.53     10.62 o 
  21   3   5        0.69       -1.58      7.93 o 
  22   3   5        3.35        9.44      6.30 o 
  23   3   5        1.30        5.48      7.04 o 
  24   3   5        1.20        9.60      7.06 o 
 -26   4   5        0.26       47.73     45.14 o 
 -25   4   5        2.39       15.40      7.34 o 
 -24   4   5        0.58       12.55     10.41 o 
 -23   4   5       10.74       25.03      8.53 o 
 -22   4   5        6.97       14.12      7.59 o 
 -21   4   5       13.43       22.52     10.47 o 
 -20   4   5       27.00       36.14      9.61 o 
 -19   4   5       21.82       29.67      9.38 o 
 -18   4   5        0.82        0.01      9.64 o 
 -17   4   5        1.35        5.81      9.69 o 
 -16   4   5       19.01       16.99      6.07 o 
 -15   4   5        0.03        9.26      8.27 o 
 -14   4   5        7.60       10.19      5.58 o 
 -13   4   5       43.29       31.06     10.47 o 
 -12   4   5      124.70       90.04     12.23 o 
 -11   4   5       21.00       32.53      7.64 o 
 -10   4   5       12.34       20.72      5.56 o 
  -9   4   5       21.08       22.41      6.11 o 
  -8   4   5        1.68       10.75      6.82 o 
  -7   4   5      186.62      206.94     11.91 o 
  -6   4   5      676.94      710.72     35.38 o 
  -5   4   5      254.15      258.60     15.99 o 
  -4   4   5      747.72      823.78     40.82 o 
  -3   4   5      839.54      898.52     39.47 o 
  -2   4   5       47.33       48.05      6.97 o 
  -1   4   5       63.60       53.54      8.74 o 
   0   4   5        0.42        9.30     10.18 o 
   1   4   5       26.41       19.80      5.53 o 
   2   4   5       28.82       32.31      5.39 o 
   3   4   5        0.03        5.96      4.55 o 
   4   4   5      137.95       99.17     11.28 o 
   5   4   5       45.72       40.71      9.94 o 
   6   4   5       27.27       23.88      6.01 o 
   7   4   5        0.19        2.62      4.52 o 
   8   4   5        0.20        5.27      4.46 o 
   9   4   5       32.83       39.45      6.27 o 
  10   4   5       21.53       32.46      8.39 o 
  11   4   5        6.81       11.01     15.32 o 
  12   4   5       48.97       58.44      9.77 o 
  13   4   5       17.01       12.49      8.19 o 
  14   4   5        0.34       -1.12      8.02 o 
  15   4   5       58.98       70.22     11.72 o 
  16   4   5        4.20        0.55     10.34 o 
  17   4   5       18.03       23.94      8.34 o 
  18   4   5        0.06       15.69     11.39 o 
  19   4   5        0.42       -6.87      8.26 o 
  20   4   5        0.87       -0.08      6.33 o 
  21   4   5        0.01        3.50      6.58 o 
  22   4   5        2.43       -0.46      5.51 o 
 -24   5   5        2.11       -1.22     10.36 o 
 -23   5   5        4.22       13.62      9.33 o 
 -22   5   5        0.09      -10.98     10.98 o 
 -21   5   5        9.11       14.49      8.38 o 
 -20   5   5        0.93       18.98     10.00 o 
 -19   5   5       13.64       23.45      8.75 o 
 -18   5   5        6.82        7.79      7.93 o 
 -17   5   5       12.09       14.32      6.15 o 
 -16   5   5        3.22        0.94      8.03 o 
 -15   5   5        3.06       12.48     10.82 o 
 -14   5   5        1.68       10.73      8.92 o 
 -13   5   5       17.39       28.76      7.87 o 
 -12   5   5        0.42       -3.17      7.26 o 
 -11   5   5        1.68       15.86      7.47 o 
 -10   5   5       68.38       56.61      9.21 o 
  -9   5   5      242.93      205.70     16.23 o 
  -8   5   5      278.66      253.56     19.87 o 
  -7   5   5      305.67      273.27     24.62 o 
  -6   5   5       70.99       66.33      8.50 o 
  -5   5   5       29.48       43.44      6.63 o 
  -4   5   5        8.78        6.47      7.60 o 
  -3   5   5        3.23        9.75      9.24 o 
  -2   5   5       48.01       43.39      8.50 o 
  -1   5   5       30.46       37.15      7.67 o 
   0   5   5       67.47       29.69     10.92 o 
   1   5   5       22.14       30.47      6.83 o 
   2   5   5        3.63        1.84      4.22 o 
   3   5   5        0.64        0.07      3.86 o 
   4   5   5       15.45        7.87      5.60 o 
   5   5   5       27.92       25.73      5.28 o 
   6   5   5       67.23       60.69      7.38 o 
   7   5   5      223.71      161.69     15.75 o 
   8   5   5       65.90       69.71      8.78 o 
   9   5   5       23.56       26.30      9.57 o 
  10   5   5       20.32       28.05      7.79 o 
  11   5   5        4.00        1.91      8.28 o 
  12   5   5        5.39       -2.20      8.09 o 
  13   5   5       22.02       22.30     11.64 o 
  14   5   5        1.02       -4.09      8.51 o 
  15   5   5        3.67        0.61      5.17 o 
  16   5   5        0.32       12.84      7.40 o 
  17   5   5        0.04        5.13      7.97 o 
  18   5   5        0.08       -1.91      6.46 o 
  19   5   5        3.80        5.63      6.11 o 
  20   5   5        0.51       11.48      5.98 o 
  21   5   5        4.63        4.85      5.19 o 
 -22   6   5        0.05        9.41      9.54 o 
 -21   6   5       24.98       40.91     10.03 o 
 -20   6   5        7.23       -1.19      9.46 o 
 -19   6   5        3.68        1.50      7.29 o 
 -18   6   5        2.04        2.15     12.11 o 
 -17   6   5        2.30       16.12      9.22 o 
 -16   6   5        0.00       -7.55      7.55 o 
 -15   6   5       24.14       20.51     10.66 o 
 -14   6   5       11.62        0.93     10.22 o 
 -13   6   5        8.94       13.81      6.68 o 
 -12   6   5       13.89       15.06      8.20 o 
 -11   6   5        0.61       -2.88      6.18 o 
 -10   6   5        0.52        5.61      6.12 o 
  -9   6   5        0.29       11.10      6.69 o 
  -8   6   5       30.47       40.13      8.38 o 
  -7   6   5      134.13      157.75     16.01 o 
  -6   6   5        0.01       -0.66      8.87 o 
  -5   6   5       69.64      112.62     12.53 o 
  -4   6   5      103.78      106.20     13.71 o 
  -3   6   5       12.97       24.08      8.48 o 
  -2   6   5       18.88       23.81      9.87 o 
  -1   6   5       10.04       15.86     10.50 o 
   0   6   5       23.49       35.17      9.62 o 
   1   6   5       15.01       21.79      8.17 o 
   2   6   5        2.38        3.28     11.11 o 
   3   6   5       87.60       84.47     13.43 o 
   4   6   5       36.78       32.25      7.77 o 
   5   6   5        9.44        9.95      5.46 o 
   6   6   5        4.40        1.55      8.05 o 
   7   6   5        8.02        4.31      4.67 o 
   8   6   5        0.84       -3.61     20.51 o 
   9   6   5       17.03       26.09      7.68 o 
  10   6   5        0.66        3.89      7.02 o 
  11   6   5       39.26       29.90     10.32 o 
  12   6   5       10.78       20.10      6.60 o 
  13   6   5        3.70        5.84      7.13 o 
  14   6   5        0.79        8.36      6.35 o 
  15   6   5        2.87        7.06      7.85 o 
  16   6   5        2.06       -6.08      6.88 o 
  17   6   5        2.02       -2.31      3.88 o 
  18   6   5        0.08        5.06      4.09 o 
  19   6   5        2.80        5.56     10.62 o 
 -19   7   5        3.66       15.39     11.73 o 
 -18   7   5       15.44       41.23     13.72 o 
 -17   7   5        5.64        9.88      8.65 o 
 -16   7   5       11.55       16.05      8.45 o 
 -15   7   5        0.02       -1.77     10.79 o 
 -14   7   5        3.64        4.55      9.91 o 
 -13   7   5       16.93       16.08      8.41 o 
 -12   7   5        9.02       17.71      8.86 o 
 -11   7   5       30.41       31.76     12.85 o 
 -10   7   5       15.78       35.43     10.44 o 
  -9   7   5       10.80       12.76      8.21 o 
  -8   7   5        8.72       24.81     10.29 o 
  -7   7   5        3.21        5.92     10.12 o 
  -6   7   5       12.17       11.96      7.57 o 
  -5   7   5       27.90       48.37     10.17 o 
  -4   7   5        2.72       31.42      8.75 o 
  -3   7   5        8.05       28.13      6.92 o 
  -2   7   5        0.44       14.18     11.83 o 
  -1   7   5       34.45       33.90     13.13 o 
   0   7   5       27.77       26.47     14.30 o 
   1   7   5       26.21       45.29      9.33 o 
   2   7   5       10.45       13.94      9.28 o 
   3   7   5       35.99       23.57      7.06 o 
   4   7   5        8.77       10.38      6.89 o 
   5   7   5       19.33       17.69      8.12 o 
   6   7   5        3.10        0.03      6.86 o 
   7   7   5       20.10       25.97     13.55 o 
   8   7   5        0.05        1.45      6.09 o 
   9   7   5       18.70       39.82     12.90 o 
  10   7   5        1.84       -1.01      8.81 o 
  11   7   5        0.14        2.67     10.50 o 
  12   7   5        0.69       -7.02      9.80 o 
  13   7   5        8.76       19.58      6.70 o 
  14   7   5        0.75       13.66      5.27 o 
  15   7   5        0.76       12.20      8.14 o 
  16   7   5        1.30        5.61      5.89 o 
 -16   8   5        3.74       11.37      8.43 o 
 -15   8   5        4.43        7.92      8.08 o 
 -14   8   5        0.92       -8.66      8.66 o 
 -13   8   5        9.36        7.20      7.16 o 
 -12   8   5        5.99        2.27     11.24 o 
 -11   8   5        0.30       -6.14      9.73 o 
 -10   8   5        0.43        5.44      7.86 o 
  -9   8   5       27.56       36.46     15.25 o 
  -8   8   5       27.96       25.20      6.99 o 
  -7   8   5       11.16       20.52      7.61 o 
  -6   8   5        6.77       -2.49      6.86 o 
  -5   8   5        9.78       22.45      5.97 o 
  -4   8   5        0.37        7.62     10.29 o 
  -3   8   5        0.20        8.71      8.84 o 
  -2   8   5        0.78       23.43      9.39 o 
  -1   8   5        3.68        9.93     11.47 o 
   0   8   5        3.12      -10.17     10.17 o 
   1   8   5        3.55       -0.33      6.05 o 
   2   8   5        9.51       14.22      5.43 o 
   3   8   5       42.33       41.96      8.59 o 
   4   8   5        7.68        2.55      5.51 o 
   5   8   5        0.45       -0.82      7.65 o 
   6   8   5        0.21       -6.48      8.93 o 
   7   8   5        0.41       -0.65      5.89 o 
   8   8   5        6.64        3.21      7.78 o 
   9   8   5        3.04       -8.48      8.48 o 
  10   8   5        3.35       28.47      7.62 o 
  11   8   5        6.06       17.58      5.74 o 
  12   8   5        0.00        1.59      5.44 o 
  13   8   5        3.58       -4.87      4.87 o 
 -10   9   5        2.81        6.14      8.24 o 
  -9   9   5        1.64       -1.64      8.72 o 
  -8   9   5        2.87        9.74      7.26 o 
  -7   9   5        0.00        4.78      7.87 o 
  -6   9   5        1.22       -2.92      8.38 o 
  -5   9   5        2.82        8.96      5.84 o 
  -4   9   5        5.41        8.81      5.52 o 
  -3   9   5        7.20        3.26     11.53 o 
  -2   9   5        6.42       -2.50      7.90 o 
  -1   9   5       11.62        8.53      7.67 o 
   0   9   5        9.15        3.80      6.27 o 
   1   9   5        6.35       10.51      7.14 o 
   2   9   5        0.21       -2.85      5.51 o 
   3   9   5        4.39        6.69      6.16 o 
   4   9   5        1.66        8.16      9.43 o 
   5   9   5        4.20       14.03      7.77 o 
   6   9   5        3.33        0.40      3.89 o 
   7   9   5        1.65       -6.43      6.43 o 
 -27   0   6       13.08        8.56      8.39 o 
 -26   0   6       36.71       43.23     17.68 o 
 -25   0   6       43.46       21.51      9.17 o 
 -24   0   6        4.15       -2.71     10.41 o 
 -23   0   6       41.97       35.56     14.98 o 
 -22   0   6       11.31       28.87     13.08 o 
 -21   0   6        3.94       -5.70     12.86 o 
 -20   0   6        0.41        8.27     14.31 o 
 -19   0   6       63.21       84.21     15.63 o 
 -18   0   6        3.44       -2.87     13.14 o 
 -17   0   6      145.51      199.67     22.69 o 
 -16   0   6       18.37       25.78     12.52 o 
 -15   0   6     1020.76     1126.87    168.88 o 
 -14   0   6      222.06      203.34     19.83 o 
 -13   0   6      222.23      253.36     27.66 o 
 -12   0   6      370.74      382.62     26.52 o 
 -11   0   6       30.50       19.87      6.53 o 
 -10   0   6     1230.60     1386.47     84.97 o 
  -9   0   6     1599.29     1911.60    115.58 o 
  -8   0   6      429.75      400.86     32.40 o 
  -7   0   6     1700.27     1874.29     99.89 o 
  -6   0   6      744.68      723.69     39.45 o 
  -5   0   6      978.31     1036.27     55.76 o 
  -4   0   6       42.98       40.88      7.98 o 
  -3   0   6     2610.26     3334.22    138.30 o 
  -2   0   6      472.41      389.45     29.50 o 
  -1   0   6     2091.86     2326.48     84.02 o 
   0   0   6     1903.46     1977.15     73.69 o 
   1   0   6     1096.54     1109.71     59.86 o 
   2   0   6      384.75      353.34     41.66 o 
   3   0   6      537.15      527.79     32.56 o 
   4   0   6      399.92      451.70     34.06 o 
   5   0   6      364.49      352.20     32.81 o 
   6   0   6     1596.90     1858.79    149.48 o 
   7   0   6      121.70       92.02     12.96 o 
   8   0   6      331.56      370.83     30.91 o 
   9   0   6     1017.29     1066.14     56.75 o 
  10   0   6       41.62       29.57      7.69 o 
  11   0   6       68.82       86.48     13.85 o 
  12   0   6       14.50       20.25      9.26 o 
  13   0   6       29.43       45.12     10.42 o 
  14   0   6       32.51       50.01      9.95 o 
  15   0   6       23.70       22.17     11.16 o 
  16   0   6       41.43       64.26     11.45 o 
  17   0   6       56.56       57.97     12.91 o 
  18   0   6       29.40       15.92      8.73 o 
  19   0   6        0.17       21.19     10.79 o 
  20   0   6       11.03       -6.39     16.13 o 
  21   0   6        0.02        6.76     16.74 o 
  22   0   6        2.32      -15.29     15.95 o 
  23   0   6        3.52       10.02     12.03 o 
  24   0   6        1.78        1.84     20.58 o 
 -27   1   6        1.91        6.18      5.15 o 
 -26   1   6        2.07        6.68      4.57 o 
 -25   1   6        0.04        1.98      6.21 o 
 -24   1   6        5.90       16.01      7.34 o 
 -23   1   6       30.88       21.72      9.46 o 
 -22   1   6        7.11       21.22     10.05 o 
 -21   1   6      160.61      133.29     17.66 o 
 -20   1   6       28.53       28.15      8.41 o 
 -19   1   6       36.96       33.67      7.60 o 
 -18   1   6       18.36       16.60      9.88 o 
 -17   1   6        0.72       -3.07      8.37 o 
 -16   1   6      113.61      113.75     10.65 o 
 -15   1   6      127.05      128.73     11.29 o 
 -14   1   6       11.34        3.76      6.97 o 
 -13   1   6      639.45      746.73     29.78 o 
 -12   1   6     1690.52     1913.36    110.80 o 
 -11   1   6      945.54      982.30     43.46 o 
 -10   1   6       21.72       16.70      6.57 o 
  -9   1   6      432.82      404.58     19.17 o 
  -8   1   6      154.62      156.07     10.88 o 
  -7   1   6       62.26       61.22      5.86 o 
  -6   1   6      209.73      174.67     11.27 o 
  -5   1   6      258.97      222.75     14.40 o 
  -4   1   6     1281.65     1420.39     56.19 o 
  -3   1   6     1813.35     1834.78    116.43 o 
  -2   1   6       11.91       23.59      5.52 o 
  -1   1   6      607.61      668.83     28.57 o 
   0   1   6       40.84       33.20      5.11 o 
   1   1   6        4.70       14.53      7.92 o 
   2   1   6     1178.05     1251.39     52.12 o 
   3   1   6      261.67      217.73     13.88 o 
   4   1   6     1163.06     1246.53     51.83 o 
   5   1   6     1295.51     1401.47     62.40 o 
   6   1   6      712.82      719.94     32.23 o 
   7   1   6      607.16      685.35     30.89 o 
   8   1   6      227.39      262.73     14.01 o 
   9   1   6        0.83        0.55      5.18 o 
  10   1   6       32.09       30.87      5.73 o 
  11   1   6        2.90       12.05      7.77 o 
  12   1   6       97.80      143.30     10.50 o 
  13   1   6       37.15       50.36      7.38 o 
  14   1   6        3.67        6.00      6.81 o 
  15   1   6       31.24       36.60      7.18 o 
  16   1   6        3.61       19.24      8.38 o 
  17   1   6        5.91       -0.37      7.69 o 
  18   1   6       12.23       23.26      6.86 o 
  19   1   6       14.00        7.04      8.01 o 
  20   1   6       44.80       59.02     11.34 o 
  21   1   6       15.52        9.96      8.72 o 
  22   1   6        1.06       -1.15      7.93 o 
  23   1   6        0.53       11.06      8.23 o 
 -27   2   6        7.26        4.95      4.25 o 
 -26   2   6        0.01       -1.61      6.16 o 
 -25   2   6       28.06       17.69      7.72 o 
 -24   2   6       36.39       26.59      8.76 o 
 -23   2   6       38.08       37.12      9.03 o 
 -22   2   6        3.80       20.86      6.68 o 
 -21   2   6       11.42       21.75      6.10 o 
 -20   2   6        3.20       18.86     10.39 o 
 -19   2   6       65.33       65.15      9.17 o 
 -18   2   6       61.70       76.99     10.16 o 
 -17   2   6       96.34      101.03     11.03 o 
 -16   2   6      104.95      102.97      9.25 o 
 -15   2   6      183.11      184.51     12.39 o 
 -14   2   6       21.92       34.47      6.84 o 
 -13   2   6       78.60       67.97      8.50 o 
 -12   2   6       25.86       28.31      6.31 o 
 -11   2   6       77.68       60.55      7.77 o 
 -10   2   6      511.37      578.06     26.46 o 
  -9   2   6     1341.16     1495.53     68.37 o 
  -8   2   6      574.94      534.04     23.33 o 
  -7   2   6      459.54      458.51     20.25 o 
  -6   2   6      316.83      275.04     17.40 o 
  -5   2   6       48.32       48.94      6.22 o 
  -4   2   6       66.49       57.85      6.14 o 
  -3   2   6       39.09       31.77      4.75 o 
  -2   2   6      551.63      568.11     26.14 o 
  -1   2   6      110.96      100.01     10.14 o 
   0   2   6      568.13      532.73     24.10 o 
   1   2   6      217.18      213.60     13.64 o 
   2   2   6        0.12        3.85      6.09 o 
   3   2   6      248.78      240.87     18.86 o 
   4   2   6        6.24        6.00      5.72 o 
   5   2   6      141.62      119.14     12.09 o 
   6   2   6       89.34       94.55      9.26 o 
   7   2   6        2.10        5.26      4.64 o 
   8   2   6      359.88      302.84     21.82 o 
   9   2   6      301.81      296.39     20.93 o 
  10   2   6      138.83      176.16     13.37 o 
  11   2   6        0.47        5.73      8.41 o 
  12   2   6        1.02       10.43      5.55 o 
  13   2   6        9.03       12.62      5.45 o 
  14   2   6       22.37       31.71      6.44 o 
  15   2   6        6.59       13.01      5.98 o 
  16   2   6       17.36       45.92      9.10 o 
  17   2   6       39.23       32.71      9.03 o 
  18   2   6       13.84       13.01      9.26 o 
  19   2   6        0.02       10.04      8.99 o 
  20   2   6        0.02       -1.95      5.84 o 
  21   2   6        0.00        0.28      5.00 o 
  22   2   6        0.04        3.07      7.43 o 
  23   2   6        3.00       -3.26      7.42 o 
 -26   3   6        0.20        8.22      6.31 o 
 -25   3   6       11.00       20.88      7.24 o 
 -24   3   6        0.42       15.24      5.89 o 
 -23   3   6        1.20       -7.49      7.49 o 
 -22   3   6       16.75       26.91     10.22 o 
 -21   3   6       83.10       91.78     15.61 o 
 -20   3   6       26.26       29.72      8.70 o 
 -19   3   6       22.75       33.24      7.94 o 
 -18   3   6      115.89       89.21     12.85 o 
 -17   3   6       37.97       47.47     11.02 o 
 -16   3   6       46.60       45.47      9.07 o 
 -15   3   6      160.18      157.36     13.96 o 
 -14   3   6      187.65      185.37     13.40 o 
 -13   3   6      305.40      319.70     21.89 o 
 -12   3   6       56.41       63.07      8.62 o 
 -11   3   6       32.28       24.89      6.15 o 
 -10   3   6      141.12      133.17     12.20 o 
  -9   3   6      236.02      232.94     10.38 o 
  -8   3   6       42.63       31.32      5.56 o 
  -7   3   6      155.57      153.24     13.77 o 
  -6   3   6      316.69      314.48     16.86 o 
  -5   3   6       43.58       37.06      8.40 o 
  -4   3   6      850.14      855.09     39.63 o 
  -3   3   6      303.22      326.01     16.17 o 
  -2   3   6      169.48      134.19     12.46 o 
  -1   3   6      416.95      361.30     17.61 o 
   0   3   6      298.01      293.12     15.78 o 
   1   3   6        9.17       14.72      6.70 o 
   2   3   6      211.00      179.55     16.39 o 
   3   3   6      239.40      252.25     17.23 o 
   4   3   6       31.11       26.29      7.86 o 
   5   3   6        0.61       -4.93      6.22 o 
   6   3   6      155.77      127.34     13.84 o 
   7   3   6        1.43        7.10      5.91 o 
   8   3   6       14.88       29.21      5.92 o 
   9   3   6       37.71       33.28      8.45 o 
  10   3   6        0.08        3.01      6.78 o 
  11   3   6      123.58       90.96     12.82 o 
  12   3   6      112.35       66.72     18.04 o 
  13   3   6       20.99       35.73      9.51 o 
  14   3   6       36.63       72.20     10.90 o 
  15   3   6        4.38       19.48      8.87 o 
  16   3   6        4.97       10.58      6.87 o 
  17   3   6       22.59       30.94      8.35 o 
  18   3   6        1.03        5.90      7.00 o 
  19   3   6        0.79       10.73      6.77 o 
  20   3   6        0.22        1.74      5.30 o 
  21   3   6        6.85       11.74      5.55 o 
  22   3   6        9.15       10.66      5.58 o 
 -25   4   6        4.88       -0.50     12.60 o 
 -24   4   6       51.22       40.80      8.85 o 
 -23   4   6        0.00       -0.18      7.62 o 
 -22   4   6        0.20        3.16      9.43 o 
 -21   4   6        0.52       19.97      7.53 o 
 -20   4   6        0.64        2.91     11.65 o 
 -19   4   6       50.13       31.35      8.19 o 
 -18   4   6       36.08       58.19      8.64 o 
 -17   4   6       27.08       32.62      9.62 o 
 -16   4   6      122.22      148.87     14.31 o 
 -15   4   6        1.95        2.18      7.66 o 
 -14   4   6       15.35       13.64      8.37 o 
 -13   4   6        9.80       11.67     11.38 o 
 -12   4   6        3.29        0.65      8.05 o 
 -11   4   6       95.17      134.81     10.96 o 
 -10   4   6       29.08       35.62      6.50 o 
  -9   4   6       30.19       34.54      5.94 o 
  -8   4   6      382.14      380.50     20.81 o 
  -7   4   6       66.96       47.95      7.70 o 
  -6   4   6      150.58      178.73     12.15 o 
  -5   4   6       30.91       35.88      6.73 o 
  -4   4   6      178.81      197.56     11.48 o 
  -3   4   6      669.30      810.48     33.89 o 
  -2   4   6       66.00       86.42     10.68 o 
  -1   4   6       38.92       73.98      9.61 o 
   0   4   6      538.84      494.97     23.83 o 
   1   4   6        3.39        9.65      5.77 o 
   2   4   6       36.12       39.67      6.15 o 
   3   4   6       15.17       12.73      6.33 o 
   4   4   6       13.93        7.11      4.30 o 
   5   4   6      157.76      153.64     13.74 o 
   6   4   6        6.83        8.55      6.53 o 
   7   4   6       48.14       63.62      8.28 o 
   8   4   6      172.81      149.04     13.11 o 
   9   4   6       36.16       35.80      6.22 o 
  10   4   6       13.08       11.71      4.96 o 
  11   4   6        1.38       16.90      7.77 o 
  12   4   6       27.22       26.25     12.54 o 
  13   4   6       29.63       53.71     11.00 o 
  14   4   6       24.72       25.70      8.89 o 
  15   4   6       24.67       35.94      8.26 o 
  16   4   6        3.02       16.12     10.09 o 
  17   4   6        3.08        7.88      6.58 o 
  18   4   6       13.88       16.22      7.56 o 
  19   4   6        6.07       13.48      5.24 o 
  20   4   6        0.14        1.05      6.64 o 
  21   4   6        1.58        6.14      4.73 o 
 -23   5   6        1.99       -3.20     12.59 o 
 -22   5   6       10.38       25.49      8.65 o 
 -21   5   6        2.11        2.31      9.10 o 
 -20   5   6        7.78       12.40      7.88 o 
 -19   5   6        1.94       12.80      8.66 o 
 -18   5   6        9.94       26.07     26.87 o 
 -17   5   6        0.83        5.96      9.08 o 
 -16   5   6       10.32       29.39      9.34 o 
 -15   5   6        0.78       12.16      8.16 o 
 -14   5   6       27.60       31.25      6.03 o 
 -13   5   6        7.62        6.40      7.37 o 
 -12   5   6       70.25       68.57     11.14 o 
 -11   5   6        5.23       22.71      5.71 o 
 -10   5   6       36.66       34.11      8.71 o 
  -9   5   6        8.29        6.30      6.68 o 
  -8   5   6        0.09       12.37      9.27 o 
  -7   5   6      101.69      111.78      9.59 o 
  -6   5   6      142.21      123.31      9.29 o 
  -5   5   6       67.24       86.27      8.53 o 
  -4   5   6        0.81        4.71      6.13 o 
  -3   5   6       80.77       83.49      9.76 o 
  -2   5   6      133.53      127.81      9.12 o 
  -1   5   6       65.51       74.02      9.56 o 
   0   5   6       70.21       91.34     11.50 o 
   1   5   6       26.59       37.12      6.58 o 
   2   5   6       48.08       46.41      7.53 o 
   3   5   6      163.35      184.04     14.99 o 
   4   5   6       55.76       41.28      7.51 o 
   5   5   6       71.67       74.45      9.60 o 
   6   5   6       45.21       45.62      6.74 o 
   7   5   6       55.83       40.80      8.91 o 
   8   5   6        2.59        0.35      5.82 o 
   9   5   6       24.88       24.08      6.68 o 
  10   5   6        9.29       24.70      6.87 o 
  11   5   6       96.07       83.59     13.21 o 
  12   5   6       23.68       36.32      7.23 o 
  13   5   6       26.39       24.26      9.16 o 
  14   5   6       12.78       19.08      7.43 o 
  15   5   6        0.09       -3.83     10.02 o 
  16   5   6        5.03       -3.78      7.86 o 
  17   5   6        4.40        9.08      6.63 o 
  18   5   6        3.07        7.24      4.58 o 
  19   5   6        1.66       -4.65      5.52 o 
  20   5   6        2.51       -3.63      5.86 o 
 -21   6   6        0.00       -3.14     13.93 o 
 -20   6   6        0.64       -3.72     10.00 o 
 -19   6   6        0.66        1.57      6.92 o 
 -18   6   6        2.23        9.98     11.12 o 
 -17   6   6        2.23       12.05      8.73 o 
 -16   6   6       28.44       42.03     12.53 o 
 -15   6   6        8.74       23.46     14.58 o 
 -14   6   6       19.05       31.17     10.55 o 
 -13   6   6        0.02       12.84     16.46 o 
 -12   6   6        0.00      -10.16     10.16 o 
 -11   6   6        0.29        0.19      9.76 o 
 -10   6   6        4.52        7.64      8.71 o 
  -9   6   6        9.49       23.16      7.97 o 
  -8   6   6        0.64       -2.74     13.39 o 
  -7   6   6        7.47        9.80     13.07 o 
  -6   6   6       40.71       51.39      8.68 o 
  -5   6   6        0.32        6.58      8.32 o 
  -4   6   6       11.24       21.38      8.44 o 
  -3   6   6        6.49       -0.07     11.23 o 
  -2   6   6        0.31       17.56     20.42 o 
  -1   6   6       94.02      109.68     15.97 o 
   0   6   6       86.29       80.37     11.56 o 
   1   6   6       57.40       90.78     12.30 o 
   2   6   6       57.80       64.78      9.85 o 
   3   6   6        0.78        3.97      7.26 o 
   4   6   6        6.79        2.75      5.48 o 
   5   6   6       69.89       37.13     11.80 o 
   6   6   6       16.61       20.55      6.13 o 
   7   6   6       36.12       24.81      7.52 o 
   8   6   6       10.82       12.97      7.56 o 
   9   6   6       18.73       22.17      7.28 o 
  10   6   6        2.03       -3.34      8.39 o 
  11   6   6        1.41        4.64      4.30 o 
  12   6   6        0.09       -2.73      7.00 o 
  13   6   6       12.74        6.16      5.83 o 
  14   6   6        6.62       -2.13      6.48 o 
  15   6   6       19.89        6.58      7.89 o 
  16   6   6        1.90        1.12      5.07 o 
  17   6   6        2.97       -0.98      4.81 o 
 -18   7   6        1.47       -5.82     11.31 o 
 -17   7   6        5.73       19.79     12.38 o 
 -16   7   6        4.45        0.32     10.66 o 
 -15   7   6        0.00       16.74      8.28 o 
 -14   7   6        0.04      -12.38     12.38 o 
 -13   7   6        0.71        0.50     12.18 o 
 -12   7   6        2.29       10.32     12.08 o 
 -11   7   6        5.96        7.04     14.37 o 
 -10   7   6        0.00      -10.15     10.15 o 
  -9   7   6        1.37        5.16     10.90 o 
  -8   7   6        1.41        5.21      8.10 o 
  -7   7   6       39.65       70.03     12.62 o 
  -6   7   6       10.44       19.09      9.83 o 
  -5   7   6        0.75        6.10      9.54 o 
  -4   7   6       10.92        2.75     10.65 o 
  -3   7   6       12.26       44.74     11.50 o 
  -2   7   6        0.03       -0.26     18.57 o 
  -1   7   6        2.27       -3.28     16.31 o 
   0   7   6        7.56       21.29      8.19 o 
   1   7   6        2.07        0.87      9.70 o 
   2   7   6        5.06        4.05     11.04 o 
   3   7   6       30.11       28.33      9.61 o 
   4   7   6        6.29       11.27      6.54 o 
   5   7   6        7.69       25.96      6.94 o 
   6   7   6        0.15       -0.76     10.46 o 
   7   7   6        1.75        5.10     11.55 o 
   8   7   6        2.28       24.26     10.67 o 
   9   7   6       19.49       27.58      7.32 o 
  10   7   6       14.47       11.02     12.48 o 
  11   7   6       10.34       13.60     11.90 o 
  12   7   6        7.68       11.65      6.27 o 
  13   7   6        1.33        7.00      9.59 o 
  14   7   6        0.02        3.05      6.30 o 
  15   7   6        5.19        8.31      6.63 o 
 -14   8   6        0.18       -9.98     11.26 o 
 -13   8   6        0.03       12.13      8.33 o 
 -12   8   6        0.21        8.92      6.72 o 
 -11   8   6        0.79       -5.30      9.63 o 
 -10   8   6        4.72       16.51     11.99 o 
  -9   8   6        3.09       10.02      9.13 o 
  -8   8   6        3.51      -10.12     10.12 o 
  -7   8   6        0.05       11.12      7.33 o 
  -6   8   6        0.35        0.78      6.60 o 
  -5   8   6        1.48        8.56     11.33 o 
  -4   8   6        2.61        5.34      8.01 o 
  -3   8   6        2.98        4.92      9.18 o 
  -2   8   6       13.52       14.82     14.45 o 
  -1   8   6       10.70       11.72     12.03 o 
   0   8   6        0.25        5.35     10.58 o 
   1   8   6        3.21       20.33      9.06 o 
   2   8   6        0.51        5.05      5.21 o 
   3   8   6        0.88        9.55      7.60 o 
   4   8   6        0.00       11.54      8.88 o 
   5   8   6        4.10        1.92      9.15 o 
   6   8   6        0.21        1.24      8.05 o 
   7   8   6        0.97        3.57      4.75 o 
   8   8   6        0.05       -7.29      7.29 o 
   9   8   6        1.73       -2.03      5.95 o 
  10   8   6        0.76        0.65      5.22 o 
  11   8   6        0.64        3.97      4.47 o 
  -8   9   6        0.37       -0.29     15.60 o 
  -7   9   6        0.59       -0.65      6.47 o 
  -6   9   6        1.27       -1.55      9.43 o 
  -5   9   6        3.08       12.09      5.03 o 
  -4   9   6        1.61       -0.81      6.52 o 
  -3   9   6        0.48        4.04     10.96 o 
  -2   9   6        0.00       -8.31      8.31 o 
  -1   9   6        0.56        1.43      7.44 o 
   0   9   6        1.49       -1.32      7.61 o 
   1   9   6        3.87        0.70      5.24 o 
   2   9   6        1.15        9.20      5.97 o 
   3   9   6        0.08       -1.35      5.14 o 
   4   9   6        2.69        0.57      4.36 o 
 -26   1   7        0.00        3.48      5.15 o 
 -25   1   7        4.30        6.23      7.00 o 
 -24   1   7        7.04        4.66      7.07 o 
 -23   1   7        4.30        3.09      8.26 o 
 -22   1   7       19.38       38.43      8.32 o 
 -21   1   7       12.96       13.47      9.19 o 
 -20   1   7        1.51       -6.87      6.87 o 
 -19   1   7        4.46       11.17      9.01 o 
 -18   1   7        0.07       -7.12      7.91 o 
 -17   1   7       27.19       32.76      9.12 o 
 -16   1   7        0.04        6.31      7.02 o 
 -15   1   7      107.06      104.70      9.26 o 
 -14   1   7       27.16       45.85      7.21 o 
 -13   1   7      162.12      208.12     12.15 o 
 -12   1   7        1.27        4.01      7.59 o 
 -11   1   7      588.16      579.74     21.59 o 
 -10   1   7        1.36        9.10      5.98 o 
  -9   1   7      156.86      116.85     12.25 o 
  -8   1   7       18.01       23.41      5.42 o 
  -7   1   7      111.88       92.78      9.04 o 
  -6   1   7      181.63      132.57     11.34 o 
  -5   1   7        5.53       10.86      5.36 o 
  -4   1   7       40.65       36.30      5.73 o 
  -3   1   7       54.33       36.14      7.60 o 
  -2   1   7       27.00       27.19      6.64 o 
  -1   1   7       51.23       41.76      6.97 o 
   0   1   7       13.98       22.79      5.98 o 
   1   1   7      481.57      424.74     19.13 o 
   2   1   7       70.90       67.70      7.11 o 
   3   1   7        0.50       -4.66      6.16 o 
   4   1   7       37.76       19.38      7.15 o 
   5   1   7       35.06       32.50      7.37 o 
   6   1   7        0.89        4.71      5.79 o 
   7   1   7       93.40      106.31     11.01 o 
   8   1   7       10.53       17.92      5.55 o 
   9   1   7        5.59        9.90      5.98 o 
  10   1   7       45.03       46.88      7.07 o 
  11   1   7       15.33       36.10      6.77 o 
  12   1   7        3.33        7.43      6.38 o 
  13   1   7        0.45        7.22      6.34 o 
  14   1   7        1.25       14.69     15.00 o 
  15   1   7        8.39       20.09      7.09 o 
  16   1   7        0.54       -8.79      8.87 o 
  17   1   7        5.11       15.11      5.43 o 
  18   1   7        0.02       -5.36      6.95 o 
  19   1   7        2.74        4.59      8.99 o 
  20   1   7        0.94        7.65      7.36 o 
  21   1   7        0.25        0.55      9.52 o 
  22   1   7        0.02        3.32      7.52 o 
 -26   2   7        1.65        2.33      5.99 o 
 -25   2   7        0.19       -0.20      6.24 o 
 -24   2   7        1.29       13.88      7.86 o 
 -23   2   7        0.06        7.82      5.91 o 
 -22   2   7        1.31       17.25      7.74 o 
 -21   2   7       40.18       29.60      9.19 o 
 -20   2   7       21.99       25.84      6.81 o 
 -19   2   7       28.71       38.88      7.12 o 
 -18   2   7        0.29       10.22      6.96 o 
 -17   2   7       39.80       49.20      9.67 o 
 -16   2   7       67.56       66.69      9.00 o 
 -15   2   7       22.36       19.53      7.59 o 
 -14   2   7       39.10       45.80      6.99 o 
 -13   2   7      371.73      390.06     23.87 o 
 -12   2   7        3.52       12.84      5.74 o 
 -11   2   7      766.49      754.64     42.77 o 
 -10   2   7      474.20      513.63     28.13 o 
  -9   2   7       32.65       32.31      5.96 o 
  -8   2   7      208.87      219.35     11.03 o 
  -7   2   7        0.31        0.67      6.28 o 
  -6   2   7       46.95       40.70     10.59 o 
  -5   2   7      522.88      469.54     20.74 o 
  -4   2   7      150.67      135.88     13.82 o 
  -3   2   7       98.10       73.09      8.79 o 
  -2   2   7       21.61       21.17      7.10 o 
  -1   2   7        0.53        3.36      6.88 o 
   0   2   7       44.93       62.10      7.44 o 
   1   2   7      122.74      146.37     13.70 o 
   2   2   7       47.36       63.12      8.85 o 
   3   2   7      361.53      335.46     20.41 o 
   4   2   7       23.20        5.83      6.30 o 
   5   2   7      108.11       99.24     11.21 o 
   6   2   7      126.69      127.40     12.35 o 
   7   2   7      174.92      227.74     21.04 o 
   8   2   7       16.52       33.97      7.55 o 
   9   2   7       14.59       33.00      7.52 o 
  10   2   7       19.21       43.70     10.21 o 
  11   2   7        1.31       16.22      6.17 o 
  12   2   7       75.96       82.94     10.50 o 
  13   2   7        3.86       16.50      5.84 o 
  14   2   7        0.01        0.17      7.90 o 
  15   2   7        9.97       19.38     12.42 o 
  16   2   7        1.41       24.39      9.60 o 
  17   2   7       20.03       41.25      9.51 o 
  18   2   7        5.59       11.27      6.55 o 
  19   2   7        0.09        4.05      7.89 o 
  20   2   7        2.21       -3.12      5.32 o 
  21   2   7        5.07       15.04      6.73 o 
  22   2   7        1.00       -3.18     15.96 o 
 -25   3   7        1.26        3.78      6.05 o 
 -24   3   7        0.01        5.47      8.36 o 
 -23   3   7        2.63       13.38      8.18 o 
 -22   3   7        0.62        7.26     13.07 o 
 -21   3   7        5.44       11.71      7.24 o 
 -20   3   7        0.20       -1.85     11.67 o 
 -19   3   7       72.04       85.88     13.74 o 
 -18   3   7        6.26       10.15      7.69 o 
 -17   3   7       20.33       46.30      7.94 o 
 -16   3   7        3.59       14.09      9.55 o 
 -15   3   7       98.70      109.78     13.40 o 
 -14   3   7        0.02        7.13      7.90 o 
 -13   3   7       10.71       24.83      8.74 o 
 -12   3   7        4.52        8.45      6.91 o 
 -11   3   7      105.24       98.43      8.98 o 
 -10   3   7       22.33       16.52      6.64 o 
  -9   3   7      213.96      207.13     13.89 o 
  -8   3   7       95.08       74.84     10.26 o 
  -7   3   7      521.02      513.21     26.54 o 
  -6   3   7       90.49       84.63     10.60 o 
  -5   3   7        5.20        4.96      6.72 o 
  -4   3   7       71.15       55.67      8.20 o 
  -3   3   7       17.86       17.64      7.61 o 
  -2   3   7        4.65        4.55      4.95 o 
  -1   3   7      169.08      177.41     12.84 o 
   0   3   7      474.84      447.67     20.30 o 
   1   3   7      207.53      210.71     21.55 o 
   2   3   7        0.41        8.42      7.79 o 
   3   3   7      340.18      382.73     20.84 o 
   4   3   7       18.60       11.95      7.06 o 
   5   3   7       20.12       34.87      6.47 o 
   6   3   7        0.46        5.26      6.15 o 
   7   3   7       13.12       31.18      6.80 o 
   8   3   7        3.12       -2.03      6.45 o 
   9   3   7       37.71       41.75      6.55 o 
  10   3   7        5.56        2.61      6.22 o 
  11   3   7       65.02       54.55     10.06 o 
  12   3   7        5.45       12.39      8.18 o 
  13   3   7        1.47       -3.53      8.52 o 
  14   3   7        1.75       11.40     14.77 o 
  15   3   7       14.97       20.24     10.01 o 
  16   3   7        4.35       -3.57      8.59 o 
  17   3   7       17.81       28.20      8.67 o 
  18   3   7        4.14       15.45      6.17 o 
  19   3   7        7.23       -2.94      5.46 o 
  20   3   7        0.41        7.62      5.30 o 
  21   3   7        0.40       -5.24      5.24 o 
 -24   4   7        0.01       -1.52     10.01 o 
 -23   4   7        2.40        2.40      6.87 o 
 -22   4   7        3.51       13.12      6.85 o 
 -21   4   7        5.61       25.95      7.74 o 
 -20   4   7        0.12       12.59     12.86 o 
 -19   4   7        8.23       14.17     11.72 o 
 -18   4   7        0.56        8.98     10.52 o 
 -17   4   7        6.37       -2.19      7.98 o 
 -16   4   7        3.66        5.50     10.62 o 
 -15   4   7       53.22       52.77     10.86 o 
 -14   4   7       32.81       51.48      7.53 o 
 -13   4   7       48.06       54.38      9.43 o 
 -12   4   7        5.60        6.50      7.48 o 
 -11   4   7      224.19      174.28     17.81 o 
 -10   4   7        6.18       11.06      8.38 o 
  -9   4   7       61.20       65.41      7.80 o 
  -8   4   7       31.77       37.38      6.35 o 
  -7   4   7        4.96       21.72      6.91 o 
  -6   4   7      180.31      183.17     12.53 o 
  -5   4   7       10.50       20.98      8.02 o 
  -4   4   7       50.71       64.01      9.38 o 
  -3   4   7      367.53      386.05     23.69 o 
  -2   4   7      234.86      209.00     15.03 o 
  -1   4   7       26.06       23.15      9.07 o 
   0   4   7        0.31        3.41      7.36 o 
   1   4   7       23.10       29.29      6.40 o 
   2   4   7       73.14       67.52      9.48 o 
   3   4   7       13.87       12.63      6.14 o 
   4   4   7       81.10      104.13     10.98 o 
   5   4   7       96.73       91.98      9.09 o 
   6   4   7       88.65       96.34      9.88 o 
   7   4   7      114.19       91.51      8.53 o 
   8   4   7       39.09       32.20      7.38 o 
   9   4   7       63.43       48.87     11.04 o 
  10   4   7        0.33        8.86      7.94 o 
  11   4   7        0.03        8.68      9.55 o 
  12   4   7       20.02       30.76      9.41 o 
  13   4   7       11.92       11.82      9.33 o 
  14   4   7       18.65       24.63     12.23 o 
  15   4   7        3.09       19.54     10.45 o 
  16   4   7        1.55        1.78      5.74 o 
  17   4   7        0.09       -1.04      5.93 o 
  18   4   7        7.77        3.20      6.87 o 
  19   4   7        0.03        8.00      4.59 o 
 -22   5   7        5.87       11.07      9.77 o 
 -21   5   7        2.30       10.64      7.98 o 
 -20   5   7        0.92       -8.07      8.63 o 
 -19   5   7        0.21       -8.30      8.30 o 
 -18   5   7        4.93       -3.38      7.72 o 
 -17   5   7       25.42       42.10      9.45 o 
 -16   5   7        1.81       -2.20      8.67 o 
 -15   5   7        3.32       14.08      9.78 o 
 -14   5   7        6.51       17.06      8.12 o 
 -13   5   7        4.87        8.57      8.82 o 
 -12   5   7        7.94        9.29     11.42 o 
 -11   5   7        0.81        3.12      6.09 o 
 -10   5   7        0.14        8.92      9.95 o 
  -9   5   7       22.48       31.65      7.00 o 
  -8   5   7       27.18       24.08      7.85 o 
  -7   5   7       54.70       62.97     10.86 o 
  -6   5   7      231.25      228.36     18.28 o 
  -5   5   7       30.32       19.30      7.47 o 
  -4   5   7        1.25       -2.69      6.39 o 
  -3   5   7        0.00        0.43      6.46 o 
  -2   5   7       16.32       19.69      6.23 o 
  -1   5   7       43.67       29.22     10.21 o 
   0   5   7       56.12       57.03      7.18 o 
   1   5   7       59.84       38.33     10.55 o 
   2   5   7      215.02      170.19     19.88 o 
   3   5   7       37.63       37.42      7.51 o 
   4   5   7        1.31        5.40      6.77 o 
   5   5   7       43.60       37.44      6.71 o 
   6   5   7        0.27       -3.82      6.38 o 
   7   5   7        2.51        7.20      6.24 o 
   8   5   7       40.81       23.98      7.74 o 
   9   5   7       22.27       15.88      8.45 o 
  10   5   7       39.58       43.38      8.94 o 
  11   5   7        2.47       -2.01      8.77 o 
  12   5   7        0.08        6.54      7.59 o 
  13   5   7        1.52        4.55      7.75 o 
  14   5   7        3.55       19.74      8.21 o 
  15   5   7        3.42        8.49      5.62 o 
  16   5   7        7.47        3.37      4.57 o 
  17   5   7        1.92        8.83      4.49 o 
  18   5   7        6.00       -2.76      4.26 o 
 -20   6   7       16.41       17.79      8.98 o 
 -19   6   7        5.44       18.07      8.99 o 
 -18   6   7        0.20       12.75      7.70 o 
 -17   6   7        0.56       18.20     11.81 o 
 -16   6   7        0.24        6.84     13.05 o 
 -15   6   7        6.67       19.32     11.17 o 
 -14   6   7        0.09      -12.80     12.80 o 
 -13   6   7       23.23       44.70      9.62 o 
 -12   6   7       87.14       81.08     15.47 o 
 -11   6   7       13.33       23.12     10.14 o 
 -10   6   7       12.61       22.93      9.43 o 
  -9   6   7        1.41       13.94     13.23 o 
  -8   6   7       19.48       28.65      9.65 o 
  -7   6   7        0.38       -5.11     10.92 o 
  -6   6   7        1.13      -12.25     12.25 o 
  -5   6   7        0.03       -2.19     12.48 o 
  -4   6   7       86.10       91.46     14.44 o 
  -3   6   7       20.19       19.44      9.03 o 
  -2   6   7       18.11       33.48     13.54 o 
  -1   6   7        7.58        2.11     11.15 o 
   0   6   7        2.19       -3.41      7.97 o 
   1   6   7       21.24       23.43      7.80 o 
   2   6   7        5.31       10.40      8.78 o 
   3   6   7        0.01       10.09      8.43 o 
   4   6   7       78.14       57.45     11.56 o 
   5   6   7       24.57       17.19      6.35 o 
   6   6   7       47.47       30.56      7.55 o 
   7   6   7        4.54       -6.03      9.17 o 
   8   6   7        2.52        7.10      7.99 o 
   9   6   7        0.12       17.21     15.13 o 
  10   6   7        0.48       10.89     11.78 o 
  11   6   7        3.48       -0.18      7.14 o 
  12   6   7       11.16       10.61      7.20 o 
  13   6   7        5.45        1.17      7.69 o 
  14   6   7        2.45        2.57      8.13 o 
  15   6   7        3.34       11.13      5.64 o 
  16   6   7        0.51        0.53      7.30 o 
 -17   7   7        3.96        1.28      7.81 o 
 -16   7   7       11.71       12.94     11.12 o 
 -15   7   7       15.42       14.21      8.10 o 
 -14   7   7       13.23       12.56     11.38 o 
 -13   7   7        0.06       21.78     15.74 o 
 -12   7   7        1.08        8.85     10.18 o 
 -11   7   7        0.99        2.05     13.30 o 
 -10   7   7        9.11       19.91      8.10 o 
  -9   7   7       12.13       12.51      9.25 o 
  -8   7   7        7.96        4.03      8.20 o 
  -7   7   7       10.59       20.58      9.06 o 
  -6   7   7       40.66       36.95     13.71 o 
  -5   7   7        0.11       13.25     10.30 o 
  -4   7   7        0.90       10.96     12.57 o 
  -3   7   7        1.37      -10.03     10.13 o 
  -2   7   7        8.34      -10.81     10.85 o 
  -1   7   7        2.93       -6.10      9.70 o 
   0   7   7        2.03       12.66     11.80 o 
   1   7   7       17.44       30.83      8.33 o 
   2   7   7       41.86       56.90     10.71 o 
   3   7   7        0.80       14.60     10.02 o 
   4   7   7        1.85       14.13      8.19 o 
   5   7   7        1.49        5.37      9.30 o 
   6   7   7        3.05      -10.08     11.09 o 
   7   7   7        1.04        5.92      6.06 o 
   8   7   7        7.45       -6.88      6.88 o 
   9   7   7        1.06        4.65      7.92 o 
  10   7   7        5.04       11.94      6.31 o 
  11   7   7        0.18       -0.33      6.55 o 
  12   7   7        1.46       14.17      7.82 o 
  13   7   7        0.83        4.13      5.32 o 
 -12   8   7        9.47       10.80      9.25 o 
 -11   8   7        5.76       12.34      8.57 o 
 -10   8   7        9.04       17.82      9.08 o 
  -9   8   7        5.06       23.70     10.70 o 
  -8   8   7        0.06       -3.66      7.31 o 
  -7   8   7        5.01       31.53     10.36 o 
  -6   8   7        7.80       13.87      9.90 o 
  -5   8   7        5.35        1.07      9.74 o 
  -4   8   7        4.77       11.30     11.27 o 
  -3   8   7        1.19        1.54      9.12 o 
  -2   8   7        4.35        6.21      9.90 o 
  -1   8   7        0.00       14.99      8.18 o 
   0   8   7        0.01        0.94      7.66 o 
   1   8   7        0.01       -2.06      5.43 o 
   2   8   7        0.50        4.49      5.72 o 
   3   8   7        0.16       10.96      6.71 o 
   4   8   7       11.52        0.70      5.60 o 
   5   8   7       14.62        9.99      5.82 o 
   6   8   7        4.61        7.73      5.40 o 
   7   8   7        0.04        5.37      6.75 o 
   8   8   7        0.60        2.56      4.50 o 
 -25   0   8       18.22        8.11     11.86 o 
 -24   0   8        2.52        9.26     11.23 o 
 -23   0   8        0.66        6.99     14.13 o 
 -22   0   8       18.21       10.04     13.26 o 
 -21   0   8       57.85       19.03     17.39 o 
 -20   0   8        0.02      -14.93     14.93 o 
 -19   0   8       13.25       20.82     11.04 o 
 -18   0   8        1.77       15.55     10.28 o 
 -17   0   8      201.10      205.44     39.75 o 
 -16   0   8       51.67       86.03     11.83 o 
 -15   0   8       23.38       36.51     13.29 o 
 -14   0   8      292.96      341.07     26.05 o 
 -13   0   8      162.83      154.42     18.84 o 
 -12   0   8        4.69        8.55     11.73 o 
 -11   0   8        2.48       12.66      9.96 o 
 -10   0   8      136.95      183.23     17.34 o 
  -9   0   8      580.42      611.34     42.59 o 
  -8   0   8       15.22       13.86      9.08 o 
  -7   0   8      398.85      363.27     28.06 o 
  -6   0   8      376.06      356.03     18.97 o 
  -5   0   8        5.31        2.45     11.56 o 
  -4   0   8       15.14       -4.81     10.67 o 
  -3   0   8        5.36        5.58     21.18 o 
  -2   0   8       57.49       70.63     13.84 o 
  -1   0   8      399.32      399.03     23.34 o 
   0   0   8        3.46       21.85     10.90 o 
   1   0   8     1801.19     1780.26    143.85 o 
   2   0   8     1128.25     1076.93     91.18 o 
   3   0   8      730.12      864.57     72.82 o 
   4   0   8      175.08      128.93     21.65 o 
   5   0   8      148.88      161.64     18.31 o 
   6   0   8      292.01      274.07     25.73 o 
   7   0   8      222.33      257.68     24.66 o 
   8   0   8        3.11      -13.05     13.05 o 
   9   0   8       38.75       58.85     10.99 o 
  10   0   8      351.78      374.76     43.14 o 
  11   0   8      182.73      190.67     25.98 o 
  12   0   8        2.70       -0.69     12.62 o 
  13   0   8        4.87        0.74     12.62 o 
  14   0   8        2.20       22.92      9.69 o 
  15   0   8        6.71       13.97     20.69 o 
  16   0   8        3.39       12.00     13.97 o 
  17   0   8        9.60        8.44      9.02 o 
  18   0   8       28.91       10.35     16.89 o 
  19   0   8       34.62       10.27     12.33 o 
  20   0   8        4.65       28.32     15.01 o 
 -25   1   8        2.67       -1.01      5.86 o 
 -24   1   8        6.12        5.26      5.55 o 
 -23   1   8        4.45       14.18      7.41 o 
 -22   1   8        0.01       -5.10      8.15 o 
 -21   1   8        0.18       15.60      8.81 o 
 -20   1   8       56.88       40.95     12.06 o 
 -19   1   8       37.84       38.90      7.91 o 
 -18   1   8        1.13       -0.69      9.16 o 
 -17   1   8        6.49       -7.30      8.93 o 
 -16   1   8       15.09       19.02      6.96 o 
 -15   1   8       81.72       97.05     11.05 o 
 -14   1   8        8.13        7.53     10.16 o 
 -13   1   8        3.74       11.98     11.85 o 
 -12   1   8        0.64       -0.62      9.92 o 
 -11   1   8      826.00      865.31     68.40 o 
 -10   1   8      323.94      321.04     18.99 o 
  -9   1   8      193.02      218.58     12.22 o 
  -8   1   8      151.62      156.71     11.92 o 
  -7   1   8      169.81      178.99     12.57 o 
  -6   1   8       22.76       41.53      7.37 o 
  -5   1   8      274.79      255.38     12.52 o 
  -4   1   8       69.67       41.80     15.08 o 
  -3   1   8      766.13      732.60     31.94 o 
  -2   1   8      122.22       91.52     14.85 o 
  -1   1   8      380.87      323.09     14.26 o 
   0   1   8      439.51      381.55     16.66 o 
   1   1   8        0.12        4.29      8.05 o 
   2   1   8      176.63      185.59     12.20 o 
   3   1   8       39.30       48.17      7.92 o 
   4   1   8      198.15      186.89     13.24 o 
   5   1   8      590.79      633.50     52.05 o 
   6   1   8       59.13       46.71      8.00 o 
   7   1   8      317.69      294.73     21.98 o 
   8   1   8      389.40      305.86     29.37 o 
   9   1   8        0.01       -9.87      9.87 o 
  10   1   8       11.56       23.08      7.67 o 
  11   1   8        1.44        7.90      8.15 o 
  12   1   8       12.91       37.47      7.77 o 
  13   1   8       66.38       94.61     12.06 o 
  14   1   8       27.48       43.10      7.60 o 
  15   1   8       41.62       43.76     14.20 o 
  16   1   8       31.74       33.10      7.55 o 
  17   1   8       14.31       20.00     14.34 o 
  18   1   8        1.77       16.85      7.53 o 
  19   1   8        3.28        3.02      7.85 o 
  20   1   8        0.11       -2.48      8.21 o 
 -25   2   8        0.01       -2.77      7.03 o 
 -24   2   8        6.83       10.64      5.91 o 
 -23   2   8        3.98       -7.25      7.69 o 
 -22   2   8       25.14       10.11      7.74 o 
 -21   2   8       17.97        7.65     11.65 o 
 -20   2   8        0.36       15.35      5.69 o 
 -19   2   8        0.06       17.74      7.89 o 
 -18   2   8       13.08       12.86     10.03 o 
 -17   2   8       74.58       74.05      9.34 o 
 -16   2   8       46.87       56.36      9.30 o 
 -15   2   8      118.19      134.86     13.74 o 
 -14   2   8      180.64      169.76     17.10 o 
 -13   2   8      124.79      127.27     13.08 o 
 -12   2   8       12.37       30.05      9.16 o 
 -11   2   8       23.98       24.68      7.14 o 
 -10   2   8       19.77       23.44      7.96 o 
  -9   2   8        0.80       -0.14      8.21 o 
  -8   2   8      207.23      215.12     13.94 o 
  -7   2   8      667.20      647.16     32.78 o 
  -6   2   8       54.32       59.84      8.73 o 
  -5   2   8      143.32      143.95     14.46 o 
  -4   2   8       25.21       40.27      6.86 o 
  -3   2   8       46.74       40.47      7.31 o 
  -2   2   8        1.71        2.85     10.70 o 
  -1   2   8      249.00      215.66     14.95 o 
   0   2   8      150.43      151.53     12.55 o 
   1   2   8      627.65      622.90     33.44 o 
   2   2   8      432.17      404.69     22.15 o 
   3   2   8       63.36       53.35      9.29 o 
   4   2   8      116.23       98.11      9.79 o 
   5   2   8      117.26      119.19     10.65 o 
   6   2   8        1.30       -3.66      9.54 o 
   7   2   8       12.46       23.14      6.99 o 
   8   2   8        4.14       19.37      6.85 o 
   9   2   8       23.23       28.70      8.11 o 
  10   2   8       62.32       74.02      9.55 o 
  11   2   8       85.67       86.81     11.83 o 
  12   2   8       16.74       14.07      7.75 o 
  13   2   8        2.81        7.09      8.49 o 
  14   2   8        0.17       12.63      8.69 o 
  15   2   8        0.06       13.19      8.76 o 
  16   2   8        5.58       -4.84      8.91 o 
  17   2   8        4.98        9.77      8.60 o 
  18   2   8       14.44       12.75      6.27 o 
  19   2   8       13.61       11.29      5.03 o 
  20   2   8        4.28        5.77      6.46 o 
 -24   3   8        0.85        1.92      6.61 o 
 -23   3   8        6.86        3.54      6.63 o 
 -22   3   8        0.42       -3.64     10.01 o 
 -21   3   8        0.59       -0.03      8.60 o 
 -20   3   8       22.02       37.07      9.52 o 
 -19   3   8       75.10       71.02     13.65 o 
 -18   3   8       69.33       68.32     11.13 o 
 -17   3   8       20.21       15.85      6.54 o 
 -16   3   8       24.86       25.73      6.51 o 
 -15   3   8       11.59       15.15      7.35 o 
 -14   3   8       71.71       97.47     10.31 o 
 -13   3   8       98.05       68.76      8.89 o 
 -12   3   8      185.86      191.61     19.75 o 
 -11   3   8       47.84       51.39      9.42 o 
 -10   3   8      179.68      172.70     14.84 o 
  -9   3   8       33.31       38.83      7.04 o 
  -8   3   8       12.27       -1.39      7.97 o 
  -7   3   8      246.16      251.56     17.29 o 
  -6   3   8        1.55        4.03      8.53 o 
  -5   3   8      116.46      117.91      9.38 o 
  -4   3   8       45.70       78.97     12.00 o 
  -3   3   8      126.18      128.36     11.75 o 
  -2   3   8      650.21      685.53     45.35 o 
  -1   3   8      420.30      395.76     26.43 o 
   0   3   8       25.37       35.47      7.07 o 
   1   3   8       15.13        9.21      7.11 o 
   2   3   8       15.69       15.75      5.92 o 
   3   3   8       45.39       37.05      6.53 o 
   4   3   8       35.10       39.28      6.62 o 
   5   3   8        3.18        4.49      8.06 o 
   6   3   8       75.54       80.28     10.84 o 
   7   3   8       37.85       55.34      7.99 o 
   8   3   8        1.01        7.68      6.82 o 
   9   3   8       39.69       40.95      9.32 o 
  10   3   8       10.81       -0.92      8.13 o 
  11   3   8        1.60       12.08      9.27 o 
  12   3   8        5.19        7.73      7.99 o 
  13   3   8       27.67       34.29     16.00 o 
  14   3   8       54.50       46.29      9.37 o 
  15   3   8        8.33        4.99      7.93 o 
  16   3   8        4.35       14.45      9.34 o 
  17   3   8        4.54        4.44      6.62 o 
  18   3   8        0.14        0.21      5.98 o 
  19   3   8        0.87        6.24      5.58 o 
 -22   4   8       18.71       23.73      6.07 o 
 -21   4   8       12.33        1.36      8.71 o 
 -20   4   8        0.02        5.89      8.01 o 
 -19   4   8        1.64        5.28      7.69 o 
 -18   4   8        1.41      -11.12     11.12 o 
 -17   4   8        1.31        6.23      9.18 o 
 -16   4   8      102.26       88.98     16.76 o 
 -15   4   8       54.29       64.06      9.98 o 
 -14   4   8        3.56       15.70      9.88 o 
 -13   4   8       95.86       91.86     16.07 o 
 -12   4   8       19.28       16.98      7.19 o 
 -11   4   8        3.84       13.15      7.70 o 
 -10   4   8        1.21        3.36      7.00 o 
  -9   4   8        3.21       15.95      7.49 o 
  -8   4   8      174.91      177.84     17.50 o 
  -7   4   8       59.68       71.88     10.03 o 
  -6   4   8       27.69       48.43      8.47 o 
  -5   4   8      188.10      191.14     18.83 o 
  -4   4   8      236.90      245.77     23.55 o 
  -3   4   8        0.39       25.37     15.62 o 
  -2   4   8      212.38      197.26     19.04 o 
  -1   4   8       29.22       47.42      7.77 o 
   0   4   8       33.19       41.40      7.00 o 
   1   4   8       41.53       48.20      8.68 o 
   2   4   8       41.90       62.59      8.50 o 
   3   4   8       44.22       34.39      8.16 o 
   4   4   8       37.82       73.84      9.98 o 
   5   4   8        2.49       -1.51      7.71 o 
   6   4   8        7.89       16.62      6.93 o 
   7   4   8       16.99       29.71      7.82 o 
   8   4   8       29.51       40.75      8.15 o 
   9   4   8       23.34       26.44      9.90 o 
  10   4   8       21.92       26.69      8.72 o 
  11   4   8        6.28        6.36     10.51 o 
  12   4   8        7.62       18.21      7.85 o 
  13   4   8        3.08       -0.79      6.83 o 
  14   4   8        1.84        9.52      7.25 o 
  15   4   8        2.70       13.34      7.06 o 
  16   4   8       13.20        8.56      6.19 o 
  17   4   8        5.43        1.91      4.99 o 
  18   4   8        0.17       -6.55      6.81 o 
 -21   5   8        2.67        6.98      8.04 o 
 -20   5   8        5.68       12.87      6.68 o 
 -19   5   8        4.52       -0.90      8.23 o 
 -18   5   8       12.28        9.32     13.67 o 
 -17   5   8       14.09       20.17     10.07 o 
 -16   5   8        0.02       10.99      8.05 o 
 -15   5   8       53.14       65.31     13.50 o 
 -14   5   8        0.13       -0.84      8.13 o 
 -13   5   8        0.92       -2.94     11.45 o 
 -12   5   8        5.08       18.78      8.39 o 
 -11   5   8       56.31       61.18     10.88 o 
 -10   5   8       74.93       93.73     11.65 o 
  -9   5   8        9.27       -6.80      8.03 o 
  -8   5   8        7.20        3.91      7.55 o 
  -7   5   8       94.81       85.90     11.07 o 
  -6   5   8        1.66       14.93      6.78 o 
  -5   5   8        6.95       13.74      5.19 o 
  -4   5   8       29.17       51.04      8.01 o 
  -3   5   8        2.83        4.12      9.09 o 
  -2   5   8       91.95      103.17     11.93 o 
  -1   5   8       31.73       26.94      6.34 o 
   0   5   8        1.13        5.56      8.12 o 
   1   5   8       46.70       25.69      7.00 o 
   2   5   8        3.60        5.95      8.21 o 
   3   5   8        3.52       -3.68      6.60 o 
   4   5   8       12.59       20.07      7.93 o 
   5   5   8       17.30       11.90      6.20 o 
   6   5   8       78.29       70.78     12.86 o 
   7   5   8       15.81       13.03      5.96 o 
   8   5   8       11.52       14.63      6.17 o 
   9   5   8        0.04        0.42      6.85 o 
  10   5   8        0.62       -6.80      8.84 o 
  11   5   8        0.34        6.45      6.89 o 
  12   5   8        2.77        3.83      7.54 o 
  13   5   8        0.27        3.07      6.52 o 
  14   5   8       12.65       12.19      4.80 o 
  15   5   8        1.36        4.41      5.30 o 
  16   5   8        1.23        4.82      4.27 o 
 -18   6   8        2.02        5.41     10.39 o 
 -17   6   8        0.25        5.09     13.35 o 
 -16   6   8        0.11       -5.84      8.52 o 
 -15   6   8        2.64        9.07     10.05 o 
 -14   6   8       17.38       22.87     12.60 o 
 -13   6   8       17.60       28.40     10.76 o 
 -12   6   8        2.65        4.74      8.81 o 
 -11   6   8        1.70        5.24      9.74 o 
 -10   6   8        1.89       16.24     11.81 o 
  -9   6   8        1.12        7.44     10.82 o 
  -8   6   8        9.96       19.42     11.03 o 
  -7   6   8        3.77       21.80     17.63 o 
  -6   6   8       17.52       35.34     11.82 o 
  -5   6   8       33.94       37.12     11.03 o 
  -4   6   8       50.93       71.90     17.00 o 
  -3   6   8       31.08       33.60     10.36 o 
  -2   6   8        0.05       24.22     11.37 o 
  -1   6   8       23.26       28.64     11.35 o 
   0   6   8        0.10        7.37      8.85 o 
   1   6   8        1.04        3.12      8.44 o 
   2   6   8       11.82       18.96      6.16 o 
   3   6   8       14.83        5.22      6.04 o 
   4   6   8        9.59       15.85      6.91 o 
   5   6   8        3.45       12.13      4.96 o 
   6   6   8        0.00       -8.56     10.53 o 
   7   6   8        7.69       13.11      6.92 o 
   8   6   8       10.60        5.76      8.39 o 
   9   6   8        3.26        5.08      8.26 o 
  10   6   8       10.47       22.64      6.11 o 
  11   6   8        4.37        5.03      7.62 o 
  12   6   8        3.96        9.62      5.94 o 
  13   6   8        0.33        1.83      5.02 o 
 -15   7   8        0.37       11.35     11.16 o 
 -14   7   8        0.45       10.83     10.03 o 
 -13   7   8        0.23       16.10     10.15 o 
 -12   7   8        0.96        3.50     10.41 o 
 -11   7   8        1.21        3.19      9.51 o 
 -10   7   8        5.23        5.65     10.34 o 
  -9   7   8        8.30       16.75      8.79 o 
  -8   7   8       15.20       19.75      9.51 o 
  -7   7   8        4.09       10.99      7.68 o 
  -6   7   8        1.81        2.30     10.88 o 
  -5   7   8        0.33        0.75     10.78 o 
  -4   7   8        2.23        5.76     12.26 o 
  -3   7   8        0.00      -13.03     13.03 o 
  -2   7   8        0.12       -2.20     13.05 o 
  -1   7   8        4.37        2.33      7.36 o 
   0   7   8       11.66       24.79      8.60 o 
   1   7   8        0.37       -7.01      7.01 o 
   2   7   8        3.79        3.71      8.69 o 
   3   7   8        5.28        5.99      6.58 o 
   4   7   8        8.84        9.31      8.63 o 
   5   7   8        5.58       12.88      8.62 o 
   6   7   8        4.59        6.92      9.28 o 
   7   7   8        6.53       18.79      8.13 o 
   8   7   8        1.95        5.65      6.83 o 
   9   7   8        0.03       -3.94      7.33 o 
  10   7   8        0.28        0.08      6.29 o 
  -9   8   8        1.14        3.65      9.64 o 
  -8   8   8        3.95       -7.71      7.71 o 
  -7   8   8        2.36        8.11      7.81 o 
  -6   8   8        3.41        5.80      8.02 o 
  -5   8   8        3.26        5.48      8.67 o 
  -4   8   8        1.37       -0.32      7.07 o 
  -3   8   8        2.74        9.35      9.36 o 
  -2   8   8        2.38       -3.53      6.64 o 
  -1   8   8        1.29       -6.59      7.86 o 
   0   8   8        0.08       -6.51      6.51 o 
   1   8   8        0.10       -0.94      5.37 o 
   2   8   8        2.22       11.61      6.78 o 
   3   8   8        0.45        5.69      6.74 o 
   4   8   8        0.04        9.94      5.98 o 
 -24   1   9        0.59        1.22      6.06 o 
 -23   1   9        1.91        6.54      5.42 o 
 -22   1   9        0.60       13.70      7.82 o 
 -21   1   9        6.15       12.90      6.43 o 
 -20   1   9        0.70        9.84      8.34 o 
 -19   1   9        5.20       -0.13      6.59 o 
 -18   1   9       17.54       10.40      6.73 o 
 -17   1   9        4.95        5.60      8.03 o 
 -16   1   9       11.27        5.52     11.54 o 
 -15   1   9        7.48       17.92      7.00 o 
 -14   1   9       24.20       19.92     10.07 o 
 -13   1   9       11.00        7.59      8.78 o 
 -12   1   9       44.06       64.61      8.30 o 
 -11   1   9        2.22        5.16      8.58 o 
 -10   1   9        6.64       14.57      8.23 o 
  -9   1   9        0.22       -5.05      8.08 o 
  -8   1   9        5.14       28.37      9.22 o 
  -7   1   9      122.18      105.27      9.43 o 
  -6   1   9        0.01        3.47      9.11 o 
  -5   1   9       26.61       27.48     12.33 o 
  -4   1   9      101.86      106.84     10.77 o 
  -3   1   9      221.35      176.59     21.04 o 
  -2   1   9       10.73        7.46     11.33 o 
  -1   1   9        0.08       17.20      7.34 o 
   0   1   9       18.85       23.39      7.71 o 
   1   1   9       31.37       30.59     10.09 o 
   2   1   9        4.95        6.10      6.83 o 
   3   1   9        0.24       -6.07      8.58 o 
   4   1   9       29.76       27.54      7.45 o 
   5   1   9        8.80       23.13     10.68 o 
   6   1   9        7.53       15.54      9.48 o 
   7   1   9        2.83       13.74      7.13 o 
   8   1   9        4.30       -0.24      7.65 o 
   9   1   9       17.05       40.94      7.99 o 
  10   1   9        0.20       -9.10      9.10 o 
  11   1   9        0.01        8.53      8.74 o 
  12   1   9       17.29        6.48     11.15 o 
  13   1   9        3.39        0.53      7.14 o 
  14   1   9        1.87       11.21     10.11 o 
  15   1   9        0.19        2.35     10.12 o 
  16   1   9        1.69        6.34      8.70 o 
  17   1   9        0.06       13.75      9.08 o 
  18   1   9        0.33        0.72      8.95 o 
 -23   2   9        0.55       17.37      7.19 o 
 -22   2   9        3.07       13.04      6.59 o 
 -21   2   9       10.02        5.80      8.16 o 
 -20   2   9        8.59       10.70      7.53 o 
 -19   2   9       16.25       14.96      8.92 o 
 -18   2   9       36.70       30.21      8.46 o 
 -17   2   9       13.59       28.30      7.17 o 
 -16   2   9        7.74       35.29      8.71 o 
 -15   2   9        0.12       25.25      8.47 o 
 -14   2   9        0.04        7.95      9.93 o 
 -13   2   9        0.41        4.53     10.41 o 
 -12   2   9        7.39        0.43      8.83 o 
 -11   2   9       75.57       58.75      7.87 o 
 -10   2   9      146.03      142.41     15.10 o 
  -9   2   9       71.77       70.04      8.64 o 
  -8   2   9        0.72        6.23      8.61 o 
  -7   2   9       59.84       61.54      7.81 o 
  -6   2   9       22.17       37.43     11.36 o 
  -5   2   9      355.04      308.31     35.99 o 
  -4   2   9       36.69       37.10     15.15 o 
  -3   2   9       31.99       48.60      8.71 o 
  -2   2   9       97.17       63.98      9.02 o 
  -1   2   9        0.79        0.48      8.92 o 
   0   2   9       14.83        7.70      8.41 o 
   1   2   9        0.41        2.30      8.12 o 
   2   2   9      244.29      258.33     22.20 o 
   3   2   9       26.78       30.95      9.43 o 
   4   2   9        2.18       12.89      6.61 o 
   5   2   9       12.90       14.74      7.10 o 
   6   2   9       19.07       33.06     11.33 o 
   7   2   9        8.95       21.31      7.65 o 
   8   2   9        0.30       -2.05      9.78 o 
   9   2   9        2.55        3.87      7.79 o 
  10   2   9       12.00       22.33      8.28 o 
  11   2   9       73.48       57.80     12.26 o 
  12   2   9        2.82       15.35      9.04 o 
  13   2   9        1.95        0.44     10.60 o 
  14   2   9        1.02       -7.91      9.65 o 
  15   2   9        1.77        3.27      7.46 o 
  16   2   9        0.77       -9.03      9.03 o 
  17   2   9        1.31        6.83      6.73 o 
  18   2   9        5.71       -3.77      6.31 o 
 -22   3   9        0.00        8.15      6.19 o 
 -21   3   9       22.08       33.67     15.62 o 
 -20   3   9        7.18       11.69      7.01 o 
 -19   3   9        1.34        2.71      7.83 o 
 -18   3   9        3.67        8.55      9.72 o 
 -17   3   9        2.15       -9.22      9.22 o 
 -16   3   9       13.50       23.42      9.87 o 
 -15   3   9        1.00        8.71      9.29 o 
 -14   3   9        8.16       26.56      9.88 o 
 -13   3   9        0.00       -9.56      9.56 o 
 -12   3   9       61.00       74.22     11.00 o 
 -11   3   9       31.69       32.26      9.21 o 
 -10   3   9        3.37       18.59      9.49 o 
  -9   3   9       17.92       10.95      8.05 o 
  -8   3   9        0.18        8.30      8.22 o 
  -7   3   9       10.28       32.54     10.75 o 
  -6   3   9       70.35       61.55     11.91 o 
  -5   3   9        4.62       -0.99      9.80 o 
  -4   3   9        0.24       32.16     11.25 o 
  -3   3   9       72.46       82.35     12.09 o 
  -2   3   9        0.16       -3.48     19.18 o 
  -1   3   9        2.98       -2.61     10.12 o 
   0   3   9        5.99       34.90     11.36 o 
   1   3   9      241.10      263.96     19.78 o 
   2   3   9       42.86       33.14      7.40 o 
   3   3   9       11.31       27.33      8.31 o 
   4   3   9       42.88       38.53      6.60 o 
   5   3   9        2.07        0.88      8.05 o 
   6   3   9       10.18       23.27      7.66 o 
   7   3   9        2.34       -2.89      9.01 o 
   8   3   9        0.47       -5.06      6.43 o 
   9   3   9       21.87       31.38      7.78 o 
  10   3   9        0.13        2.56     10.40 o 
  11   3   9        7.99       12.29     10.98 o 
  12   3   9       33.13       30.84      8.42 o 
  13   3   9        3.22        3.32      8.79 o 
  14   3   9        0.13        0.68      8.40 o 
  15   3   9        0.47       13.84      5.83 o 
  16   3   9        1.58       -0.64      6.17 o 
  17   3   9        0.20        5.96      4.43 o 
 -21   4   9       13.69       14.10      7.82 o 
 -20   4   9        1.97        7.84     10.05 o 
 -19   4   9        0.01       -0.36      9.53 o 
 -18   4   9       11.79       20.07      9.22 o 
 -17   4   9       12.20       26.07      9.04 o 
 -16   4   9        1.01       16.64     15.20 o 
 -15   4   9        0.04        5.01      9.10 o 
 -14   4   9        1.21       11.00      7.96 o 
 -13   4   9        0.84       17.77      7.11 o 
 -12   4   9        3.21        1.88      7.40 o 
 -11   4   9        5.42       11.66      7.67 o 
 -10   4   9        0.32        3.25      9.00 o 
  -9   4   9        8.34        4.91     11.30 o 
  -8   4   9        0.22        8.28      8.26 o 
  -7   4   9        3.49       27.21     11.60 o 
  -6   4   9        0.38       11.28      9.97 o 
  -5   4   9        0.35       15.97     10.09 o 
  -4   4   9        1.19       12.12      8.53 o 
  -3   4   9       26.22       24.16     12.98 o 
  -2   4   9       57.12       60.71      7.94 o 
  -1   4   9      160.19      124.22     18.02 o 
   0   4   9       59.56       55.03      9.11 o 
   1   4   9       11.61       21.14      8.43 o 
   2   4   9       11.50       25.06      7.98 o 
   3   4   9       12.90       13.66      6.49 o 
   4   4   9        4.24       18.31      6.81 o 
   5   4   9        7.59        9.11      7.96 o 
   6   4   9        0.76       -6.16      6.85 o 
   7   4   9        2.09        8.01      5.92 o 
   8   4   9        9.75       11.24      6.24 o 
   9   4   9        6.23       10.58     10.50 o 
  10   4   9        4.34       12.00      6.42 o 
  11   4   9        0.91       10.00     13.27 o 
  12   4   9        0.02       13.26      8.74 o 
  13   4   9       16.55       18.60      6.93 o 
  14   4   9       10.09       10.11      6.46 o 
  15   4   9       15.45       13.15      6.88 o 
 -19   5   9        0.08        4.12      8.82 o 
 -18   5   9        1.16       13.05     12.16 o 
 -17   5   9        0.04       -2.41     10.20 o 
 -16   5   9        6.59       23.48      8.39 o 
 -15   5   9        0.87        1.63      7.35 o 
 -14   5   9       18.91       22.36     11.02 o 
 -13   5   9        1.52        5.52      6.79 o 
 -12   5   9        6.25        9.04      6.81 o 
 -11   5   9       21.82       14.70      8.48 o 
 -10   5   9        6.30        0.69      7.36 o 
  -9   5   9        3.28        9.75     10.38 o 
  -8   5   9        0.03        3.17     10.64 o 
  -7   5   9        1.51        5.93      6.87 o 
  -6   5   9        9.26       11.10      6.64 o 
  -5   5   9       25.56       41.01     18.13 o 
  -4   5   9        0.39      -14.99     14.99 o 
  -3   5   9       25.66       37.84     10.53 o 
  -2   5   9        4.53       22.71     10.68 o 
  -1   5   9        8.53        4.87     10.07 o 
   0   5   9        0.16        6.75      7.17 o 
   1   5   9       14.78       25.38      5.92 o 
   2   5   9       21.61       23.68      7.41 o 
   3   5   9       58.19       33.47     10.86 o 
   4   5   9        6.68       13.58      4.79 o 
   5   5   9       10.18       11.61      7.92 o 
   6   5   9        8.05       -0.20      6.57 o 
   7   5   9        0.23        1.83      6.82 o 
   8   5   9        2.08        8.46      5.72 o 
   9   5   9        1.48       -2.48      6.34 o 
  10   5   9       12.55       -1.97      6.32 o 
  11   5   9       19.59       24.41      6.77 o 
  12   5   9        2.50        0.79      8.04 o 
  13   5   9        2.31       -1.05      5.45 o 
 -16   6   9        3.61        4.96      9.31 o 
 -15   6   9        1.66       13.82      9.32 o 
 -14   6   9        0.55        8.04     10.95 o 
 -13   6   9       13.74       41.19     10.90 o 
 -12   6   9        2.26       16.25      7.58 o 
 -11   6   9       16.96       12.34     11.72 o 
 -10   6   9        4.71       -2.17     10.88 o 
  -9   6   9       12.97        5.71     10.06 o 
  -8   6   9        0.05       -0.22     11.48 o 
  -7   6   9        1.92       12.22      7.86 o 
  -6   6   9        1.28       -1.17     10.10 o 
  -5   6   9        5.87        6.23      9.93 o 
  -4   6   9        0.10        1.28     13.58 o 
  -3   6   9       31.53       46.82     18.52 o 
  -2   6   9       14.81       15.26     13.23 o 
  -1   6   9       31.51       44.61     11.21 o 
   0   6   9       26.99       31.07      8.27 o 
   1   6   9        8.66       12.22      9.28 o 
   2   6   9        2.28        6.36      6.16 o 
   3   6   9       11.23        6.72      6.11 o 
   4   6   9        0.23        9.05      7.66 o 
   5   6   9        8.43        8.12      8.50 o 
   6   6   9        0.02       -9.16      9.16 o 
   7   6   9       13.70       15.24      6.27 o 
   8   6   9        5.29        5.17      5.79 o 
   9   6   9        0.42        0.00      5.77 o 
  10   6   9        0.00        2.51      9.51 o 
 -12   7   9        2.14       -7.62     23.75 o 
 -11   7   9        9.30        4.49      8.93 o 
 -10   7   9        1.05       -0.55     10.15 o 
  -9   7   9        0.27       -7.14      9.17 o 
  -8   7   9        2.30        8.00      8.18 o 
  -7   7   9        4.67       27.36      8.71 o 
  -6   7   9        3.90       13.86     13.04 o 
  -5   7   9       16.57       19.78      9.61 o 
  -4   7   9        7.09       37.41     17.40 o 
  -3   7   9        4.03       45.46     14.53 o 
  -2   7   9        0.14        1.67      9.58 o 
  -1   7   9        0.42        7.29      7.95 o 
   0   7   9        2.93       -3.33      6.27 o 
   1   7   9        0.01       -4.92      7.26 o 
   2   7   9        5.45        3.87      5.19 o 
   3   7   9       12.93        9.68      8.76 o 
   4   7   9        1.01        3.03      6.95 o 
   5   7   9        4.14       -6.07      6.07 o 
   6   7   9        0.73        0.42      6.43 o 
 -22   0  10       20.27        9.38      6.17 o 
 -21   0  10        7.83        0.62      7.10 o 
 -20   0  10        1.41        2.03      9.22 o 
 -19   0  10        0.55        9.82      7.59 o 
 -18   0  10       23.56       51.17     15.35 o 
 -17   0  10       67.07       54.86     12.96 o 
 -16   0  10        3.60       11.27      9.57 o 
 -15   0  10        7.51       12.06     12.53 o 
 -14   0  10      102.00      111.88     22.75 o 
 -13   0  10        8.86       10.33     10.79 o 
 -12   0  10       56.41       61.62     11.67 o 
 -11   0  10        4.77       13.15     13.62 o 
 -10   0  10        0.02       -5.07     14.32 o 
  -9   0  10       58.98       95.98     15.15 o 
  -8   0  10        4.27        8.03     10.40 o 
  -7   0  10       84.23       94.10     15.83 o 
  -6   0  10      229.64      238.20     35.53 o 
  -5   0  10      141.31      116.79     17.01 o 
  -4   0  10       24.02       29.08     12.66 o 
  -3   0  10       23.55       44.61     15.60 o 
  -2   0  10      176.56      187.66     38.62 o 
  -1   0  10        4.07       18.36     19.32 o 
   0   0  10        4.97        6.23      9.52 o 
   1   0  10      119.79      147.27     20.50 o 
   2   0  10       50.80       62.27     13.17 o 
   3   0  10       78.91       64.53     22.21 o 
   4   0  10       51.68       45.45     16.27 o 
   5   0  10       12.68       20.56     13.14 o 
   6   0  10      101.47      150.48     25.46 o 
   7   0  10        9.09      -17.03     17.03 o 
   8   0  10        8.35        5.90     14.26 o 
   9   0  10        2.72       -8.29     14.68 o 
  10   0  10        9.53       23.31     13.73 o 
  11   0  10       67.43       54.86     14.77 o 
  12   0  10       61.41       39.19     15.19 o 
  13   0  10       31.08       25.06      9.74 o 
  14   0  10       30.76       89.55     33.09 o 
  15   0  10        0.00      -22.04     22.04 o 
  16   0  10        1.66        4.64     17.55 o 
 -22   1  10        0.78       10.07      5.77 o 
 -21   1  10        1.08        6.48      4.73 o 
 -20   1  10        0.10        6.30      5.76 o 
 -19   1  10        3.96        5.50      7.57 o 
 -18   1  10       40.14       39.07      8.06 o 
 -17   1  10        0.31       -8.64      8.64 o 
 -16   1  10       47.63       32.94      8.74 o 
 -15   1  10       24.72       27.97      7.34 o 
 -14   1  10       47.10       81.72     11.64 o 
 -13   1  10       41.89       43.73      7.80 o 
 -12   1  10        0.05        1.79      8.62 o 
 -11   1  10       95.86       85.04     11.66 o 
 -10   1  10       16.16       20.40      8.59 o 
  -9   1  10        5.27       12.32      7.20 o 
  -8   1  10      260.54      267.41     30.19 o 
  -7   1  10        5.64       21.81      7.17 o 
  -6   1  10        5.37        6.73     12.18 o 
  -5   1  10       50.77       45.25     15.00 o 
  -4   1  10       18.21       18.76     13.67 o 
  -3   1  10       22.83       10.87     14.77 o 
  -2   1  10       87.19       62.54     13.54 o 
  -1   1  10        7.01       28.74     10.78 o 
   0   1  10      158.47      156.72     15.23 o 
   1   1  10       47.53       61.39      8.24 o 
   2   1  10       26.90       46.66     10.26 o 
   3   1  10      124.43       85.38     13.55 o 
   4   1  10       62.36       68.96     10.16 o 
   5   1  10       15.52       13.48      8.75 o 
   6   1  10       73.15       72.78     10.80 o 
   7   1  10       19.25       14.51      8.65 o 
   8   1  10       40.10       51.14      9.36 o 
   9   1  10       50.18       30.30      8.78 o 
  10   1  10       20.87       16.13      7.92 o 
  11   1  10        0.49        1.19      8.12 o 
  12   1  10        1.69       -4.03      8.37 o 
  13   1  10        4.30       15.08      9.72 o 
  14   1  10        1.50       -9.10      9.10 o 
  15   1  10        4.92        1.99      7.85 o 
  16   1  10       14.73       14.60      9.95 o 
 -21   2  10        7.85       29.41      7.95 o 
 -20   2  10       26.57        3.43      5.34 o 
 -19   2  10        4.37        8.06      6.22 o 
 -18   2  10       28.40       26.75      7.14 o 
 -17   2  10       35.86       28.06      7.57 o 
 -16   2  10        5.28       -0.36      8.54 o 
 -15   2  10        1.71       18.71     10.62 o 
 -14   2  10       11.95       17.14      7.54 o 
 -13   2  10       19.35       33.61      8.45 o 
 -12   2  10       80.30       76.78     11.77 o 
 -11   2  10       45.88       51.14      8.61 o 
 -10   2  10        7.71       27.19      8.10 o 
  -9   2  10        0.05        9.18      9.35 o 
  -8   2  10        7.36        7.91      7.08 o 
  -7   2  10        1.76       26.61     13.06 o 
  -6   2  10      181.10      140.23     20.08 o 
  -5   2  10       71.38       71.76     15.82 o 
  -4   2  10      130.68       89.93     12.66 o 
  -3   2  10       52.32       77.97     11.83 o 
  -2   2  10       18.99       36.07     12.85 o 
  -1   2  10       41.50       66.15      9.28 o 
   0   2  10        1.89       18.83      8.35 o 
   1   2  10        0.96       10.47     10.23 o 
   2   2  10       28.21       28.01     10.24 o 
   3   2  10      133.69      132.56     16.23 o 
   4   2  10       32.81       51.11      9.48 o 
   5   2  10        3.60        1.90      9.41 o 
   6   2  10       12.56       37.38      9.04 o 
   7   2  10        6.29        4.12     12.22 o 
   8   2  10        0.53        4.58      8.98 o 
   9   2  10       12.77       19.28      8.82 o 
  10   2  10        3.62        3.88     10.87 o 
  11   2  10       10.64       38.52     10.38 o 
  12   2  10       26.99       25.02     10.61 o 
  13   2  10       20.40       27.31      8.08 o 
  14   2  10        8.23       15.53      9.84 o 
  15   2  10        4.66        0.97     10.59 o 
 -20   3  10       13.10        0.82      9.41 o 
 -19   3  10        1.97        8.66      7.97 o 
 -18   3  10       54.82       39.18      6.82 o 
 -17   3  10       78.97       62.75     10.54 o 
 -16   3  10       20.22       10.49      7.16 o 
 -15   3  10       57.41       52.11     10.42 o 
 -14   3  10       30.00       30.03      8.45 o 
 -13   3  10        3.67       24.83      8.22 o 
 -12   3  10        2.24        0.33      8.92 o 
 -11   3  10       15.50       14.25      8.10 o 
 -10   3  10       28.23       52.00      8.55 o 
  -9   3  10       82.20       75.46     12.80 o 
  -8   3  10        0.54        3.09      8.49 o 
  -7   3  10       15.09       22.46     12.52 o 
  -6   3  10       88.59       67.16      8.88 o 
  -5   3  10       29.83       34.24      8.77 o 
  -4   3  10        3.24       -2.96     11.47 o 
  -3   3  10        6.43       30.77     15.31 o 
  -2   3  10       42.67       62.83     12.70 o 
  -1   3  10      144.59      146.83     19.26 o 
   0   3  10      116.03      106.72     13.35 o 
   1   3  10      152.00      166.40     21.13 o 
   2   3  10        4.41       21.62      9.49 o 
   3   3  10       12.95       27.14     14.28 o 
   4   3  10        0.14       19.10      7.43 o 
   5   3  10        0.77       -3.23      8.56 o 
   6   3  10        0.09        0.70      8.43 o 
   7   3  10       15.75       23.85      8.90 o 
   8   3  10        1.66       -1.54      7.24 o 
   9   3  10        8.93       18.02     10.36 o 
  10   3  10       22.40       17.47      9.79 o 
  11   3  10        3.27        5.13      8.35 o 
  12   3  10        2.36        4.74      6.96 o 
  13   3  10        3.31       13.85      6.76 o 
  14   3  10        1.90        6.97      7.01 o 
 -19   4  10        3.67        4.16     13.69 o 
 -18   4  10        0.02        9.68      9.42 o 
 -17   4  10        0.99      -10.81     11.29 o 
 -16   4  10        8.17        9.95      9.24 o 
 -15   4  10       25.28       29.45      8.36 o 
 -14   4  10       13.23        5.11     10.64 o 
 -13   4  10       22.35       44.11     11.08 o 
 -12   4  10       43.37       47.36      9.16 o 
 -11   4  10       41.68       42.07     10.46 o 
 -10   4  10       11.86        0.55      7.18 o 
  -9   4  10       32.44       44.23      7.69 o 
  -8   4  10       11.28        5.07     11.15 o 
  -7   4  10       54.69       66.97     11.73 o 
  -6   4  10       20.86       49.15      9.63 o 
  -5   4  10       21.77       47.20     10.30 o 
  -4   4  10       20.09       28.33     11.00 o 
  -3   4  10      122.57       84.32     15.67 o 
  -2   4  10       41.46       41.05     13.75 o 
  -1   4  10       10.68       11.19      8.52 o 
   0   4  10        0.04       15.31      8.95 o 
   1   4  10       16.06        7.70      7.06 o 
   2   4  10        0.05        8.78      8.50 o 
   3   4  10       23.19       27.67      7.72 o 
   4   4  10       36.27       24.55      5.79 o 
   5   4  10       30.75       29.71      8.28 o 
   6   4  10        0.53        6.37      8.83 o 
   7   4  10       16.07       33.11      9.73 o 
   8   4  10        7.58        8.98      8.45 o 
   9   4  10        1.47       17.57      8.57 o 
  10   4  10        0.24       13.24      8.81 o 
  11   4  10        4.29        7.11      6.44 o 
  12   4  10        7.51        3.78      7.20 o 
 -16   5  10        0.99       -9.92     13.30 o 
 -15   5  10        0.66       -4.67     11.01 o 
 -14   5  10       20.92       28.91      9.87 o 
 -13   5  10        1.13       -6.35     13.02 o 
 -12   5  10        1.00       32.70     10.13 o 
 -11   5  10        0.79       -0.37      8.76 o 
 -10   5  10       11.87        6.69     10.41 o 
  -9   5  10       83.73       69.87     17.84 o 
  -8   5  10       26.28       30.60      9.88 o 
  -7   5  10       18.43       21.03      8.19 o 
  -6   5  10       18.60       34.84     13.27 o 
  -5   5  10       22.21       37.25     10.45 o 
  -4   5  10        4.50       -3.65     12.42 o 
  -3   5  10        2.05        5.72     10.77 o 
  -2   5  10        2.66        2.25     12.39 o 
  -1   5  10       25.81       20.08     23.55 o 
   0   5  10       27.52       31.86      7.06 o 
   1   5  10       20.56       17.87     10.75 o 
   2   5  10       17.22        5.35      6.51 o 
   3   5  10       10.49       20.40      7.41 o 
   4   5  10        3.97       -2.95      7.39 o 
   5   5  10       10.78        6.99      7.67 o 
   6   5  10        1.89       -0.16      7.77 o 
   7   5  10       19.09       25.70      7.32 o 
   8   5  10        3.23        0.99      8.05 o 
   9   5  10       18.08       14.42      7.30 o 
  10   5  10        3.99       13.36      6.44 o 
 -13   6  10        5.59       34.35     25.36 o 
 -12   6  10       12.13       15.37     11.46 o 
 -11   6  10       27.17       22.09     13.27 o 
 -10   6  10        5.01       11.16     12.71 o 
  -9   6  10        1.23        8.94      9.29 o 
  -8   6  10        4.66       -1.60     10.30 o 
  -7   6  10        0.72        4.65      9.97 o 
  -6   6  10        0.12       13.26      8.02 o 
  -5   6  10        5.83        7.08     11.67 o 
  -4   6  10        2.97      -10.32     10.32 o 
  -3   6  10       29.89       46.75     17.80 o 
  -2   6  10       22.93       29.22      8.03 o 
  -1   6  10        0.29       -2.77      7.18 o 
   0   6  10        0.80        3.75      8.73 o 
   1   6  10        1.34        3.37      7.20 o 
   2   6  10        0.15       -1.17      6.81 o 
   3   6  10        5.63       -1.47      9.27 o 
   4   6  10        8.37       12.00     11.04 o 
   5   6  10       14.07        6.44     11.14 o 
   6   6  10       13.76       10.98      6.39 o 
 -19   1  11        2.36        0.78      5.15 o 
 -18   1  11        0.26        8.69      4.30 o 
 -17   1  11       12.57       11.69      6.40 o 
 -16   1  11        7.19        5.76      7.00 o 
 -15   1  11        3.96       18.79      8.34 o 
 -14   1  11        3.37        0.50      7.94 o 
 -13   1  11        0.45        9.39     10.22 o 
 -12   1  11        8.14       20.62     11.08 o 
 -11   1  11        3.76       12.03      8.54 o 
 -10   1  11        0.07       -9.65      9.65 o 
  -9   1  11        3.53       11.89     11.37 o 
  -8   1  11        1.59       31.69      7.81 o 
  -7   1  11       21.99       41.96      8.36 o 
  -6   1  11       20.87       34.09     17.31 o 
  -5   1  11        0.27       13.94     12.16 o 
  -4   1  11       16.61       22.38     12.83 o 
  -3   1  11       10.32       -4.84     14.43 o 
  -2   1  11       16.46      -16.55     16.55 o 
  -1   1  11        2.61       40.80      9.40 o 
   0   1  11        1.68        1.85     10.65 o 
   1   1  11        0.33       -8.16      8.16 o 
   2   1  11        1.90       32.89     15.26 o 
   3   1  11        5.13        5.20      9.89 o 
   4   1  11        0.02        8.07      9.28 o 
   5   1  11        0.53       -6.27      9.91 o 
   6   1  11        0.61        4.94     10.65 o 
   7   1  11        0.81       -2.24     10.79 o 
   8   1  11        0.96        3.97     10.67 o 
   9   1  11        1.31        2.32     10.44 o 
  10   1  11        5.57        4.12      8.73 o 
  11   1  11        0.30       10.71      7.61 o 
  12   1  11        0.27       12.25      9.42 o 
  13   1  11        2.83       20.49      9.62 o 
 -19   2  11        0.94        2.75      6.24 o 
 -18   2  11        0.28       -0.19      6.09 o 
 -17   2  11        0.56        1.15      5.97 o 
 -16   2  11       12.96       11.63      7.23 o 
 -15   2  11        2.76       15.52      8.50 o 
 -14   2  11        6.16        8.26      9.06 o 
 -13   2  11       21.22       21.79      8.61 o 
 -12   2  11        1.49       -9.47      9.47 o 
 -11   2  11       16.14       15.75      8.99 o 
 -10   2  11        4.09        3.57      7.56 o 
  -9   2  11        1.82       21.58     11.30 o 
  -8   2  11       27.04       26.92      6.61 o 
  -7   2  11       22.47        7.29      9.84 o 
  -6   2  11        8.80       -0.92     13.14 o 
  -5   2  11        0.34      -20.61     20.61 o 
  -4   2  11       38.97       44.82     10.85 o 
  -3   2  11       17.18        8.63     11.21 o 
  -2   2  11       10.10       28.73     14.01 o 
  -1   2  11        0.98        2.53     12.29 o 
   0   2  11        2.37       -8.31     11.13 o 
   1   2  11       30.40       23.72      9.84 o 
   2   2  11        7.34       -6.95      8.88 o 
   3   2  11        2.18        4.47      8.41 o 
   4   2  11        0.64       -3.39      9.53 o 
   5   2  11       12.28       24.01      8.69 o 
   6   2  11       22.02       31.00     11.70 o 
   7   2  11       13.67       23.53      8.71 o 
   8   2  11        5.76        9.72      7.46 o 
   9   2  11        0.03        0.48      7.61 o 
  10   2  11        0.63        4.68      7.96 o 
  11   2  11        0.97       -0.89      8.93 o 
  12   2  11        4.11        2.45     10.15 o 
 -17   3  11       20.89        8.74      6.34 o 
 -16   3  11       16.79       20.05      7.26 o 
 -15   3  11        9.91       16.10      6.40 o 
 -14   3  11        0.12       -6.29      6.62 o 
 -13   3  11        7.26        9.92      8.63 o 
 -12   3  11        1.40       -5.85      9.00 o 
 -11   3  11        4.19       14.81     11.55 o 
 -10   3  11        0.94       -3.97      8.17 o 
  -9   3  11        0.01        0.57      9.39 o 
  -8   3  11        1.13       11.17      8.62 o 
  -7   3  11       13.08        1.44      8.51 o 
  -6   3  11        0.03       -9.61     11.83 o 
  -5   3  11        1.44        8.19     12.78 o 
  -4   3  11       34.48       32.17      9.94 o 
  -3   3  11        8.73        5.73     10.18 o 
  -2   3  11        0.83        9.12      9.96 o 
  -1   3  11        0.01       16.25      8.84 o 
   0   3  11        2.01       -6.71     10.07 o 
   1   3  11       45.51       33.41      9.64 o 
   2   3  11        1.72       14.38      8.99 o 
   3   3  11        1.28       -4.22     11.66 o 
   4   3  11        2.69        3.63      8.72 o 
   5   3  11        0.08        6.83      8.66 o 
   6   3  11        4.30        4.38      7.58 o 
   7   3  11        0.08       -1.97      6.82 o 
   8   3  11        0.01       -2.94      9.09 o 
   9   3  11        0.89       -1.11      9.52 o 
  10   3  11        3.60       10.19      7.91 o 
  11   3  11        0.00        9.24      9.48 o 
 -15   4  11        0.67       -3.05      8.41 o 
 -14   4  11        3.75        0.59      8.16 o 
 -13   4  11        4.05       16.77      8.11 o 
 -12   4  11        0.04        0.54      7.24 o 
 -11   4  11        1.65        8.15      7.46 o 
 -10   4  11        0.00       -0.47      8.53 o 
  -9   4  11        2.97       22.95      7.35 o 
  -8   4  11        0.82        4.02      8.40 o 
  -7   4  11        3.45       -4.21      8.25 o 
  -6   4  11        1.14        8.13      7.95 o 
  -5   4  11       17.26       26.06     12.42 o 
  -4   4  11       19.18       10.80     13.88 o 
  -3   4  11       17.05       14.45     10.78 o 
  -2   4  11        0.02        4.67     10.46 o 
  -1   4  11        5.75       16.45      8.62 o 
   0   4  11       15.40       17.38     10.89 o 
   1   4  11        0.05       -2.72      8.58 o 
   2   4  11        0.13       12.53      6.74 o 
   3   4  11        7.02        3.51      7.23 o 
   4   4  11        1.76        4.55      6.81 o 
   5   4  11        0.17        6.46      5.83 o 
   6   4  11        0.59       11.52      7.44 o 
   7   4  11        0.56       -6.95      6.95 o 
   8   4  11        0.53       15.81      7.18 o 
   9   4  11        0.68       -7.02      8.42 o 
 -12   5  11        0.05       -8.87      8.96 o 
 -11   5  11        0.52        0.27      9.06 o 
 -10   5  11        0.33       12.87      8.31 o 
  -9   5  11        0.02       -0.63     10.92 o 
  -8   5  11        9.18       16.66     10.37 o 
  -7   5  11        2.37      -11.99     11.99 o 
  -6   5  11        2.26       14.05     11.24 o 
  -5   5  11        1.18      -13.94     13.94 o 
  -4   5  11        3.64       15.64     11.51 o 
  -3   5  11        0.12       -5.51     11.18 o 
  -2   5  11       10.24       14.11     11.42 o 
  -1   5  11        7.85        3.93     10.23 o 
   0   5  11       10.07       21.22      8.36 o 
   1   5  11       12.74       22.00      6.50 o 
   2   5  11        0.30        5.56      9.94 o 
   3   5  11        0.37       -5.25      8.17 o 
   4   5  11        1.98        6.83      7.87 o 
   5   5  11        0.36        8.48      6.60 o 
  -4   6  11        2.59       14.65     10.02 o 
  -3   6  11        2.07       11.05     22.68 o 
  -2   6  11        1.12       -6.95     24.15 o 
 -17   0  12       27.56       22.46      9.05 o 
 -16   0  12       29.92       12.03      8.87 o 
 -15   0  12       33.81       24.00      9.38 o 
 -14   0  12       21.17       34.36      9.33 o 
 -13   0  12       10.38       10.64      8.12 o 
 -12   0  12        9.66       16.52     10.38 o 
 -11   0  12       42.17       22.41     10.75 o 
 -10   0  12       17.79       42.59     12.36 o 
  -9   0  12       14.69       16.44     10.24 o 
  -8   0  12       40.00       42.42     20.71 o 
  -7   0  12       48.07       36.32     40.05 o 
  -6   0  12       93.16       92.84     32.82 o 
  -5   0  12       10.81      -14.46     24.44 o 
  -4   0  12       18.73        2.19     15.43 o 
  -3   0  12       15.01       22.64     26.13 o 
  -2   0  12        6.46       53.74     19.80 o 
  -1   0  12       28.79       48.77     15.99 o 
   0   0  12        9.03      -17.58     17.74 o 
   1   0  12       37.79       46.01     14.49 o 
   2   0  12       10.61       24.22     14.59 o 
   3   0  12       10.97       35.33     13.06 o 
   4   0  12        0.07       11.04     16.99 o 
   5   0  12        1.75       55.84     18.44 o 
   6   0  12        3.66        7.82     15.64 o 
   7   0  12       19.74       27.81     11.85 o 
   8   0  12       26.65       -0.39     16.23 o 
   9   0  12       23.83       28.01     20.22 o 
 -16   1  12        0.38        5.02      6.17 o 
 -15   1  12        2.20        0.88      6.20 o 
 -14   1  12        1.51        5.04      6.37 o 
 -13   1  12       63.77       77.34      7.97 o 
 -12   1  12       44.28       50.15      8.44 o 
 -11   1  12        8.64        3.92      8.40 o 
 -10   1  12       14.66       14.57      9.96 o 
  -9   1  12        0.10        2.89      8.35 o 
  -8   1  12        0.30       12.45     11.98 o 
  -7   1  12       69.96       52.73     11.97 o 
  -6   1  12       58.87       39.08     18.38 o 
  -5   1  12       36.14       36.85     13.57 o 
  -4   1  12       46.40       41.44     11.75 o 
  -3   1  12       77.39       87.95     19.66 o 
  -2   1  12       15.97       20.70     13.65 o 
  -1   1  12        6.98       24.08     14.19 o 
   0   1  12        1.47        8.71      9.54 o 
   1   1  12        0.09       15.38      9.62 o 
   2   1  12        0.59       19.86      9.90 o 
   3   1  12        4.26        6.93      9.17 o 
   4   1  12        9.85       14.71      8.49 o 
   5   1  12       42.75       50.16      9.49 o 
   6   1  12        6.28        4.29     10.25 o 
   7   1  12        0.31       -1.01     10.93 o 
   8   1  12       12.66        9.92      8.63 o 
   9   1  12        4.01        0.59      8.84 o 
 -15   2  12       18.63       10.37      8.43 o 
 -14   2  12        4.24        4.97      6.83 o 
 -13   2  12        2.84       12.85      7.16 o 
 -12   2  12        3.69        9.76      9.02 o 
 -11   2  12        7.07       19.82      6.96 o 
 -10   2  12       39.96       29.98      7.11 o 
  -9   2  12       61.38       61.13     10.48 o 
  -8   2  12       12.12       16.80     10.05 o 
  -7   2  12       14.82       36.01     10.85 o 
  -6   2  12       25.54       20.86     16.04 o 
  -5   2  12        0.50        7.39     16.14 o 
  -4   2  12        8.53       -4.27      9.88 o 
  -3   2  12       14.16       28.98     17.37 o 
  -2   2  12       18.52       36.08     12.01 o 
  -1   2  12       29.07       23.12     11.12 o 
   0   2  12       31.73       35.65     10.27 o 
   1   2  12        9.60       17.50      8.72 o 
   2   2  12        8.34      -10.74     12.59 o 
   3   2  12        9.65        7.30      7.65 o 
   4   2  12       18.44       30.82      6.97 o 
   5   2  12       14.50        0.70      8.65 o 
   6   2  12        5.07       17.71      8.44 o 
   7   2  12        4.98        3.53      9.68 o 
   8   2  12        4.46        4.38      8.24 o 
 -14   3  12       22.26       13.29      9.42 o 
 -13   3  12        5.14       -1.81      7.63 o 
 -12   3  12       28.22       29.66      6.96 o 
 -11   3  12        1.78        0.72      6.63 o 
 -10   3  12        0.64       -0.16      7.90 o 
  -9   3  12        0.07        1.68      6.68 o 
  -8   3  12       10.31       11.87      8.95 o 
  -7   3  12       14.59        3.74      9.11 o 
  -6   3  12       10.65       28.82      9.72 o 
  -5   3  12       12.94       25.59     12.90 o 
  -4   3  12       79.59       55.52     13.16 o 
  -3   3  12       39.89       26.48     10.99 o 
  -2   3  12        6.05       17.28     16.94 o 
  -1   3  12        0.95        2.14      9.77 o 
   0   3  12        6.07        3.73      8.56 o 
   1   3  12        5.15       18.54     11.25 o 
   2   3  12       63.83       48.18      8.12 o 
   3   3  12       11.17        4.35      7.56 o 
   4   3  12        0.32        5.66     10.81 o 
   5   3  12        1.25       -0.09      5.78 o 
   6   3  12        0.00        1.75      6.36 o 
 -11   4  12        3.57      -13.80     13.80 o 
 -10   4  12       18.95       22.67      7.16 o 
  -9   4  12        7.69       20.46      9.41 o 
  -8   4  12       14.96       20.66      7.78 o 
  -7   4  12        9.91       18.86     12.34 o 
  -6   4  12        2.03       13.58      7.72 o 
  -5   4  12        8.37       21.37     10.09 o 
  -4   4  12       19.51       12.11     10.78 o 
  -3   4  12        0.40       15.19     11.18 o 
  -2   4  12       10.65       10.65      9.51 o 
  -1   4  12       22.44       20.49      7.44 o 
   0   4  12       30.35       32.53      7.63 o 
   1   4  12        3.73       -1.44      6.44 o 
   2   4  12        0.87        0.01      6.65 o 
   3   4  12        0.01       10.82      7.87 o 
 -11   1  13        1.39        4.30      6.86 o 
 -10   1  13        0.10       12.47      7.38 o 
  -9   1  13       16.29        4.83      8.24 o 
  -8   1  13        0.35        5.66      8.78 o 
  -7   1  13        0.81       10.51     11.44 o 
  -6   1  13       29.45       28.03     11.75 o 
  -5   1  13        0.40       29.75     11.84 o 
  -4   1  13        1.78        5.31      9.67 o 
  -3   1  13        2.30       11.94     14.35 o 
  -2   1  13        3.47        2.54     13.50 o 
  -1   1  13        0.20       -7.35     10.41 o 
   0   1  13        0.42       10.15      7.79 o 
   1   1  13        0.31       15.90     13.24 o 
   2   1  13        0.04      -10.42     10.42 o 
   3   1  13        0.12        9.75      8.35 o 
 -10   2  13        4.23        6.60     20.87 o 
  -9   2  13        0.14        6.43      6.37 o 
  -8   2  13       10.65       16.51      9.29 o 
  -7   2  13       15.64        5.65     10.46 o 
  -6   2  13        4.75        6.38      9.49 o 
  -5   2  13        7.89       11.94      9.22 o 
  -4   2  13       13.72       15.97     16.39 o 
  -3   2  13        0.03       -1.12     16.79 o 
  -2   2  13        1.67        1.28     11.14 o 
  -1   2  13        2.28       16.98     11.45 o 
   0   2  13        1.94       18.17      9.72 o 
   1   2  13        1.34       -0.79      9.14 o 
                                                 
